# Supplementary material for: 2-(4-Fluoro­phen­yl)-1-(4-methyl­phen­yl)-1H-phenanthro[9,10-d]imidazole
Source: Acta Crystallogr Sect E Struct Rep Online. 2012 Sep 8;68(Pt 10):o2880. doi: 10.1107/S1600536812037592 (PMC3470234; doi:10.1107/S1600536812037592)
Supplement: Supplementary file 1 [file e-68-o2880-sup1.cif]

##############################################################################
#                                                                            #
# This CIF contains the data in a paper accepted for publication in          #
# Acta Crystallographica Section E. It conforms to the requirements of       #
# Notes for Authors for Acta Crystallographica Section E, and has been       #
# peer reviewed under the auspices of the IUCr Commission on Journals.       #
#                                                                            #
# Full details of the Crystallographic Information File format               #
# are given in the paper "The Crystallographic Information File (CIF):       #
# a New Standard Archive File for Crystallography" by S. R. Hall, F. H.      #
# Allen and I. D. Brown [Acta Cryst. (1991), A47, 655-685].                  #
#                                                                            #
# The current version of the core CIF dictionary is obtainable from          #
# ftp://ftp.iucr.org/pub/cif_core.dic.                                       #
#                                                                            #
# Software is freely available for graphical display of the structure(s)     #
# in this CIF. For information consult the CIF software page                 #
# http://www.iucr.org/resources/cif/software.                                #
#                                                                            #
# This file may be used for bona fide research purposes within the           #
# scientific community so long as proper attribution is given to the journal # 
# article from which it was obtained.                                        #
#                                                                            #
##############################################################################
data_global
_audit_creation_method     'PLATON <TABLE ACC> option'
_journal_date_recd_electronic     2012-08-23
_journal_date_accepted     2012-08-31
_journal_name_full     'Acta Crystallographica, Section E'
_journal_year     2012
_journal_volume     68
_journal_issue     10
_journal_page_first     o2880
_journal_page_last     o2880
_journal_paper_category     QO
_journal_paper_doi     10.1107/S1600536812037592
_journal_coeditor_code     CV5332
_publ_contact_author_name     'Dr A. Thiruvalluvar'
_publ_contact_author_address
;
Associate Professor of Physics
PG Research Department of Physics
Rajah Serfoji Government College (Autonomous)
Thanjavur 613 005
Tamilnadu
India
;
_publ_contact_author_email     'thiruvalluvar.a@gmail.com'
_publ_contact_author_fax     'none'
_publ_contact_author_phone     '+91 4362 255490'
_publ_section_title
;\
2-(4-Fluorophenyl)-1-(4-methylphenyl)-1<i>H</i>-phenanthro[9,10-<i>d</i>]\
imidazole
;
loop_
    _publ_author_name
    _publ_author_footnote
    _publ_author_address
    'Rosepriya, S.' ?
;
PG Research Department of Physics
Rajah Serfoji Government College (Autonomous)
Thanjavur 613 005
Tamilnadu
India
;
    'Thiruvalluvar, A.' ?
;
PG Research Department of Physics
Rajah Serfoji Government College (Autonomous)
Thanjavur 613 005
Tamilnadu
India
;
    'Sathishkumar, R.' ?
;
Department of Chemistry
Annamalai University
Annamalai Nagar 608 002
Tamilnadu
India
;
    'Jayabharathi, J.' ?
;
Department of Chemistry
Annamalai University
Annamalai Nagar 608 002
Tamilnadu
India
;
    '\"Ozt\"urk Yildirim, Sema' ?
;
Department of Chemistry
Howard University
525 College Street NW
Washington, DC 20059
USA
Department of Physics
Faculty of Sciences
Erciyes University
38039 Kayseri
Turkey
;
    'Butcher, R.J.' ?
;
Department of Chemistry
Howard University
525 College Street NW
Washington, DC 20059
USA
;
data_I
_chemical_name_systematic
;
2-(4-Fluorophenyl)-1-(4-methylphenyl)-1<i>H</i>-
phenanthro[9,10-<i>d</i>]imidazole
;
_chemical_name_common     phenanthro[9,10-d]imidazole
_chemical_formula_moiety     'C28 H19 F N2'
_chemical_formula_sum     'C28 H19 F N2'
_chemical_formula_structural     'C28 H19 F N2'
_chemical_formula_iupac     'C28 H19 F N2'
_chemical_formula_weight     402.45
_chemical_melting_point     494
_symmetry_cell_setting     monoclinic
_symmetry_space_group_name_H-M     'P 21/c'
_symmetry_space_group_name_Hall     '-P 2ybc'
loop_
    _symmetry_equiv_pos_site_id
    _symmetry_equiv_pos_as_xyz
    1 x,y,z
    2 -x,1/2+y,1/2-z
    3 -x,-y,-z
    4 x,1/2-y,1/2+z
_cell_length_a     10.1809(2)
_cell_length_b     10.7654(2)
_cell_length_c     18.4871(3)
_cell_angle_alpha     90
_cell_angle_beta     96.1150(10)
_cell_angle_gamma     90
_cell_volume     2014.68(6)
_cell_formula_units_Z     4
_cell_measurement_reflns_used     4975
_cell_measurement_theta_min     4.1031
_cell_measurement_theta_max     75.2942
_cell_measurement_temperature     123(2)
_cell_special_details     ?
_exptl_crystal_description     'block'
_exptl_crystal_colour     'colourless'
_exptl_crystal_size_max     0.45
_exptl_crystal_size_mid     0.35
_exptl_crystal_size_min     0.25
_exptl_crystal_size_rad     ?
_exptl_crystal_density_diffrn     1.327
_exptl_crystal_density_meas     ?
_exptl_crystal_density_method     'Not Measured'
_exptl_crystal_F_000     840
_exptl_absorpt_coefficient_mu     0.670
_exptl_absorpt_correction_type     multi-scan
_exptl_absorpt_process_details     '(CrysAlis PRO; Agilent, 2012)'
_exptl_absorpt_correction_T_min     0.7526
_exptl_absorpt_correction_T_max     0.8504
_exptl_special_details     ?
_diffrn_ambient_temperature     123(2)
_diffrn_radiation_type     CuK\a
_diffrn_radiation_wavelength     1.54184
_diffrn_radiation_source     'Enhance (Cu) X-ray Source'
_diffrn_radiation_monochromator     graphite
_diffrn_measurement_device_type     'Agilent Xcalibur Ruby Gemini'
_diffrn_measurement_method     '\w scans'
_diffrn_detector_area_resol_mean     10.5081
_diffrn_reflns_number     8155
_diffrn_reflns_av_R_equivalents     0.0224
_diffrn_reflns_av_sigmaI/netI     0.0271
_diffrn_reflns_theta_min     4.37
_diffrn_reflns_theta_max     75.48
_diffrn_reflns_theta_full     67.50
_diffrn_measured_fraction_theta_max     0.970
_diffrn_measured_fraction_theta_full     0.998
_diffrn_reflns_limit_h_min     -11
_diffrn_reflns_limit_h_max     12
_diffrn_reflns_limit_k_min     -11
_diffrn_reflns_limit_k_max     13
_diffrn_reflns_limit_l_min     -22
_diffrn_reflns_limit_l_max     13
_refine_special_details
;
Refinement of <i>F</i>^2^ against ALL reflections. The weighted <i>R</i>-factor
<i>wR</i> and goodness of fit <i>S</i> are based on <i>F</i>^2^, conventional
<i>R</i>-factors <i>R</i> are based on <i>F</i>, with <i>F</i> set to zero for
negative <i>F</i>^2^. The threshold expression of <i>F</i>^2^ >
2\s(<i>F</i>^2^) is used only for calculating <i>R</i>-factors(gt) <i>etc</i>.
and is not relevant to the choice of reflections for refinement.
<i>R</i>-factors based on <i>F</i>^2^ are statistically about twice as large
as those based on <i>F</i>, and <i>R</i>- factors based on ALL data will be
even larger.
;
_reflns_number_total     4054
_reflns_number_gt     3619
_reflns_threshold_expression     I>2\s(I)
_refine_ls_structure_factor_coef     Fsqd
_refine_ls_matrix_type     full
_refine_ls_R_factor_all     0.0452
_refine_ls_R_factor_gt     0.0403
_refine_ls_wR_factor_gt     0.1014
_refine_ls_wR_factor_ref     0.1056
_refine_ls_goodness_of_fit_ref     1.033
_refine_ls_restrained_S_all     1.033
_refine_ls_number_reflns     4054
_refine_ls_number_parameters     281
_refine_ls_number_restraints     0
_refine_ls_hydrogen_treatment     constr
_refine_ls_weighting_scheme     calc
_refine_ls_weighting_details
         'calc w=1/[\s^2^(Fo^2^)+(0.0517P)^2^+0.6604P] where P=(Fo^2^+2Fc^2^)/3'
_atom_sites_solution_hydrogens     geom
_atom_sites_solution_primary     direct
_atom_sites_solution_secondary     difmap
_refine_ls_shift/su_max     0.001
_refine_ls_shift/su_max_lt     0.001
_refine_ls_shift/su_mean     0.000
_refine_diff_density_max     0.254
_refine_diff_density_min     -0.219
_refine_ls_extinction_method     none
_refine_ls_extinction_coef     ?
loop_
    _atom_type_symbol
    _atom_type_description
    _atom_type_scat_dispersion_real
    _atom_type_scat_dispersion_imag
    _atom_type_scat_source
    C C 0.0181 0.0091 ' International Tables Vol C Tables 4.2.6.8 and 6.1.1.4'
    H H 0.0000 0.0000 ' International Tables Vol C Tables 4.2.6.8 and 6.1.1.4'
    F F 0.0727 0.0534 ' International Tables Vol C Tables 4.2.6.8 and 6.1.1.4'
    N N 0.0311 0.0180 ' International Tables Vol C Tables 4.2.6.8 and 6.1.1.4'
_computing_data_collection     'CrysAlis PRO (Agilent, 2012)'
_computing_cell_refinement     'CrysAlis PRO (Agilent, 2012)'
_computing_data_reduction     'CrysAlis PRO (Agilent, 2012)'
_computing_structure_solution     'SIR2011 (Burla <i>et al.</i>, 2012)'
_computing_structure_refinement     'SHELXL97 (Sheldrick, 2008)'
_computing_molecular_graphics
                              'ORTEP-3 (Farrugia, 1997) and PLATON (Spek, 2009)'
_computing_publication_material     'SHELXL97 (Sheldrick, 2008)'
loop_
    _atom_site_type_symbol
    _atom_site_label
    _atom_site_fract_x
    _atom_site_fract_y
    _atom_site_fract_z
    _atom_site_U_iso_or_equiv
    _atom_site_thermal_displace_type
    _atom_site_calc_flag
    _atom_site_refinement_flags
    _atom_site_occupancy
    _atom_site_disorder_assembly
    _atom_site_disorder_group
    F F4 0.18868(10) 0.04100(8) -0.00640(5) 0.0413(3) Uani d . 1.000 . .
    N N1 0.22790(10) 0.50374(10) 0.22352(5) 0.0213(3) Uani d . 1.000 . .
    N N3 0.32302(10) 0.57512(10) 0.12764(6) 0.0230(3) Uani d . 1.000 . .
    C C2 0.26496(12) 0.47886(12) 0.15502(7) 0.0222(3) Uani d . 1.000 . .
    C C4 0.32401(12) 0.66606(12) 0.18005(6) 0.0213(3) Uani d . 1.000 . .
    C C5 0.26743(12) 0.62474(11) 0.24026(6) 0.0207(3) Uani d . 1.000 . .
    C C6 0.26588(12) 0.69804(12) 0.30544(6) 0.0212(3) Uani d . 1.000 . .
    C C7 0.22497(13) 0.65420(12) 0.37131(7) 0.0253(3) Uani d . 1.000 . .
    C C8 0.23298(14) 0.72837(13) 0.43239(7) 0.0282(4) Uani d . 1.000 . .
    C C9 0.28381(14) 0.84865(13) 0.43030(7) 0.0299(4) Uani d . 1.000 . .
    C C10 0.32612(13) 0.89271(13) 0.36685(7) 0.0273(4) Uani d . 1.000 . .
    C C11 0.31801(12) 0.82110(12) 0.30268(7) 0.0223(3) Uani d . 1.000 . .
    C C12 0.36582(12) 0.86934(12) 0.23605(7) 0.0227(3) Uani d . 1.000 . .
    C C13 0.40522(13) 0.99443(13) 0.22925(7) 0.0266(4) Uani d . 1.000 . .
    C C14 0.44945(13) 1.03779(13) 0.16616(8) 0.0296(4) Uani d . 1.000 . .
    C C15 0.45837(13) 0.95801(14) 0.10720(7) 0.0298(4) Uani d . 1.000 . .
    C C16 0.41987(13) 0.83594(13) 0.11144(7) 0.0260(4) Uani d . 1.000 . .
    C C17 0.37198(12) 0.79098(12) 0.17515(7) 0.0221(3) Uani d . 1.000 . .
    C C18 0.17293(12) 0.41523(12) 0.27015(6) 0.0214(3) Uani d . 1.000 . .
    C C19 0.04292(13) 0.42709(13) 0.28571(7) 0.0258(4) Uani d . 1.000 . .
    C C20 -0.00771(13) 0.34031(13) 0.33123(7) 0.0287(4) Uani d . 1.000 . .
    C C21 0.06862(14) 0.24164(13) 0.36048(7) 0.0286(4) Uani d . 1.000 . .
    C C22 0.19820(14) 0.23184(13) 0.34311(7) 0.0286(4) Uani d . 1.000 . .
    C C23 0.25117(13) 0.31826(12) 0.29870(7) 0.0247(3) Uani d . 1.000 . .
    C C24 0.24119(12) 0.36103(12) 0.11511(7) 0.0231(3) Uani d . 1.000 . .
    C C25 0.13499(13) 0.28159(13) 0.12329(7) 0.0276(4) Uani d . 1.000 . .
    C C26 0.11766(14) 0.17314(13) 0.08261(7) 0.0299(4) Uani d . 1.000 . .
    C C27 0.20587(15) 0.14662(13) 0.03352(7) 0.0291(4) Uani d . 1.000 . .
    C C28 0.31057(14) 0.22303(13) 0.02274(7) 0.0297(4) Uani d . 1.000 . .
    C C29 0.32810(13) 0.33064(13) 0.06400(7) 0.0263(4) Uani d . 1.000 . .
    C C30 0.01479(16) 0.14695(15) 0.41001(8) 0.0383(4) Uani d . 1.000 . .
    H H7 0.19202 0.57389 0.37360 0.0303 Uiso calc R 1.000 . .
    H H8 0.20442 0.69819 0.47518 0.0339 Uiso calc R 1.000 . .
    H H9 0.28904 0.89866 0.47152 0.0358 Uiso calc R 1.000 . .
    H H10 0.36123 0.97241 0.36629 0.0327 Uiso calc R 1.000 . .
    H H13 0.40115 1.04845 0.26821 0.0319 Uiso calc R 1.000 . .
    H H14 0.47357 1.12073 0.16270 0.0355 Uiso calc R 1.000 . .
    H H15 0.49032 0.98744 0.06514 0.0357 Uiso calc R 1.000 . .
    H H16 0.42550 0.78302 0.07213 0.0312 Uiso calc R 1.000 . .
    H H19 -0.00949 0.49204 0.26601 0.0310 Uiso calc R 1.000 . .
    H H20 -0.09428 0.34849 0.34230 0.0344 Uiso calc R 1.000 . .
    H H22 0.25028 0.16587 0.36171 0.0343 Uiso calc R 1.000 . .
    H H23 0.33821 0.31109 0.28827 0.0296 Uiso calc R 1.000 . .
    H H25 0.07540 0.30157 0.15628 0.0331 Uiso calc R 1.000 . .
    H H26 0.04784 0.11968 0.08852 0.0358 Uiso calc R 1.000 . .
    H H28 0.36809 0.20301 -0.01134 0.0356 Uiso calc R 1.000 . .
    H H29 0.39843 0.38321 0.05761 0.0315 Uiso calc R 1.000 . .
    H H30A -0.07357 0.16950 0.41836 0.0575 Uiso calc R 1.000 . .
    H H30B 0.06969 0.14470 0.45555 0.0575 Uiso calc R 1.000 . .
    H H30C 0.01404 0.06650 0.38757 0.0575 Uiso calc R 1.000 . .
loop_
    _atom_site_aniso_label
    _atom_site_aniso_U_11
    _atom_site_aniso_U_22
    _atom_site_aniso_U_33
    _atom_site_aniso_U_12
    _atom_site_aniso_U_13
    _atom_site_aniso_U_23
    F4 0.0566(6) 0.0297(4) 0.0377(5) 0.0015(4) 0.0052(4) -0.0148(4)
    N1 0.0245(5) 0.0200(5) 0.0198(5) -0.0001(4) 0.0042(4) -0.0014(4)
    N3 0.0239(5) 0.0235(5) 0.0219(5) 0.0008(4) 0.0038(4) -0.0008(4)
    C2 0.0226(6) 0.0242(6) 0.0201(6) 0.0027(5) 0.0037(4) -0.0003(5)
    C4 0.0213(5) 0.0230(6) 0.0196(5) 0.0018(5) 0.0023(4) 0.0005(5)
    C5 0.0209(5) 0.0198(6) 0.0213(6) 0.0009(5) 0.0020(4) 0.0005(5)
    C6 0.0216(5) 0.0219(6) 0.0202(6) 0.0023(5) 0.0021(4) -0.0002(5)
    C7 0.0284(6) 0.0237(6) 0.0241(6) -0.0009(5) 0.0049(5) 0.0008(5)
    C8 0.0342(7) 0.0306(7) 0.0206(6) 0.0003(5) 0.0063(5) -0.0007(5)
    C9 0.0395(7) 0.0275(7) 0.0225(6) 0.0023(6) 0.0030(5) -0.0052(5)
    C10 0.0330(7) 0.0211(6) 0.0276(6) -0.0001(5) 0.0024(5) -0.0022(5)
    C11 0.0226(6) 0.0213(6) 0.0227(6) 0.0026(5) 0.0013(4) 0.0002(5)
    C12 0.0207(5) 0.0228(6) 0.0241(6) 0.0002(5) 0.0005(4) 0.0023(5)
    C13 0.0274(6) 0.0245(7) 0.0275(6) -0.0026(5) 0.0009(5) -0.0001(5)
    C14 0.0289(6) 0.0247(7) 0.0344(7) -0.0052(5) -0.0002(5) 0.0066(6)
    C15 0.0282(7) 0.0346(7) 0.0266(6) -0.0038(5) 0.0033(5) 0.0086(6)
    C16 0.0243(6) 0.0305(7) 0.0230(6) -0.0003(5) 0.0021(5) 0.0028(5)
    C17 0.0189(5) 0.0245(6) 0.0226(6) 0.0012(5) 0.0011(4) 0.0025(5)
    C18 0.0258(6) 0.0204(6) 0.0184(5) -0.0032(5) 0.0039(4) -0.0021(5)
    C19 0.0253(6) 0.0271(7) 0.0251(6) 0.0011(5) 0.0027(5) -0.0011(5)
    C20 0.0241(6) 0.0356(7) 0.0270(6) -0.0064(5) 0.0054(5) -0.0034(6)
    C21 0.0352(7) 0.0285(7) 0.0218(6) -0.0104(5) 0.0021(5) -0.0013(5)
    C22 0.0350(7) 0.0238(7) 0.0267(6) 0.0010(5) 0.0017(5) 0.0019(5)
    C23 0.0255(6) 0.0251(6) 0.0239(6) 0.0002(5) 0.0045(5) -0.0021(5)
    C24 0.0264(6) 0.0230(6) 0.0198(6) 0.0028(5) 0.0017(4) -0.0002(5)
    C25 0.0295(6) 0.0286(7) 0.0252(6) -0.0005(5) 0.0057(5) -0.0048(5)
    C26 0.0338(7) 0.0268(7) 0.0289(7) -0.0032(5) 0.0029(5) -0.0023(5)
    C27 0.0399(7) 0.0221(6) 0.0242(6) 0.0051(5) -0.0013(5) -0.0058(5)
    C28 0.0345(7) 0.0316(7) 0.0237(6) 0.0083(6) 0.0066(5) -0.0030(5)
    C29 0.0274(6) 0.0275(7) 0.0241(6) 0.0027(5) 0.0039(5) 0.0000(5)
    C30 0.0428(8) 0.0407(8) 0.0313(7) -0.0165(7) 0.0031(6) 0.0049(6)
_geom_special_details
;
Bond distances, angles <i>etc</i>. have been calculated using the rounded
fractional coordinates. All su's are estimated from the variances of the
(full) variance-covariance matrix. The cell e.s.d.'s are taken into account in
the estimation of distances, angles and torsion angles
;
loop_
    _geom_bond_atom_site_label_1
    _geom_bond_atom_site_label_2
    _geom_bond_site_symmetry_1
    _geom_bond_site_symmetry_2
    _geom_bond_distance
    _geom_bond_publ_flag
    F4 C27 . . 1.3567(16) no
    N1 C2 . . 1.3855(16) no
    N1 C5 . . 1.3885(16) no
    N1 C18 . . 1.4377(16) no
    N3 C2 . . 1.3203(17) no
    N3 C4 . . 1.3767(16) no
    C2 C24 . . 1.4744(18) no
    C4 C5 . . 1.3803(16) no
    C4 C17 . . 1.4369(18) no
    C5 C6 . . 1.4419(16) no
    C6 C7 . . 1.4097(17) no
    C6 C11 . . 1.4301(18) no
    C7 C8 . . 1.3783(18) no
    C8 C9 . . 1.397(2) no
    C9 C10 . . 1.3763(19) no
    C10 C11 . . 1.4098(18) no
    C11 C12 . . 1.4669(18) no
    C12 C13 . . 1.4145(19) no
    C12 C17 . . 1.4136(18) no
    C13 C14 . . 1.3758(19) no
    C14 C15 . . 1.398(2) no
    C15 C16 . . 1.376(2) no
    C16 C17 . . 1.4077(18) no
    C18 C19 . . 1.3900(18) no
    C18 C23 . . 1.3832(18) no
    C19 C20 . . 1.3925(19) no
    C20 C21 . . 1.391(2) no
    C21 C22 . . 1.395(2) no
    C21 C30 . . 1.512(2) no
    C22 C23 . . 1.3874(19) no
    C24 C25 . . 1.3993(18) no
    C24 C29 . . 1.4003(18) no
    C25 C26 . . 1.3898(19) no
    C26 C27 . . 1.373(2) no
    C27 C28 . . 1.378(2) no
    C28 C29 . . 1.3881(19) no
    C7 H7 . . 0.9300 no
    C8 H8 . . 0.9300 no
    C9 H9 . . 0.9300 no
    C10 H10 . . 0.9300 no
    C13 H13 . . 0.9300 no
    C14 H14 . . 0.9300 no
    C15 H15 . . 0.9300 no
    C16 H16 . . 0.9300 no
    C19 H19 . . 0.9300 no
    C20 H20 . . 0.9300 no
    C22 H22 . . 0.9300 no
    C23 H23 . . 0.9300 no
    C25 H25 . . 0.9300 no
    C26 H26 . . 0.9300 no
    C28 H28 . . 0.9300 no
    C29 H29 . . 0.9300 no
    C30 H30A . . 0.9600 no
    C30 H30B . . 0.9600 no
    C30 H30C . . 0.9600 no
loop_
    _geom_angle_atom_site_label_1
    _geom_angle_atom_site_label_2
    _geom_angle_atom_site_label_3
    _geom_angle_site_symmetry_1
    _geom_angle_site_symmetry_2
    _geom_angle_site_symmetry_3
    _geom_angle
    _geom_angle_publ_flag
    C2 N1 C5 . . . 106.52(10) no
    C2 N1 C18 . . . 125.54(10) no
    C5 N1 C18 . . . 127.60(10) no
    C2 N3 C4 . . . 104.97(11) no
    N1 C2 N3 . . . 112.04(11) no
    N1 C2 C24 . . . 125.28(11) no
    N3 C2 C24 . . . 122.66(11) no
    N3 C4 C5 . . . 111.47(11) no
    N3 C4 C17 . . . 126.74(11) no
    C5 C4 C17 . . . 121.76(11) no
    N1 C5 C4 . . . 104.98(10) no
    N1 C5 C6 . . . 132.14(11) no
    C4 C5 C6 . . . 122.70(11) no
    C5 C6 C7 . . . 124.70(12) no
    C5 C6 C11 . . . 116.11(10) no
    C7 C6 C11 . . . 119.07(11) no
    C6 C7 C8 . . . 121.11(12) no
    C7 C8 C9 . . . 120.28(12) no
    C8 C9 C10 . . . 119.58(12) no
    C9 C10 C11 . . . 122.22(13) no
    C6 C11 C10 . . . 117.73(11) no
    C6 C11 C12 . . . 121.03(11) no
    C10 C11 C12 . . . 121.21(12) no
    C11 C12 C13 . . . 122.30(12) no
    C11 C12 C17 . . . 120.29(11) no
    C13 C12 C17 . . . 117.41(12) no
    C12 C13 C14 . . . 121.32(12) no
    C13 C14 C15 . . . 120.45(13) no
    C14 C15 C16 . . . 119.98(12) no
    C15 C16 C17 . . . 120.15(12) no
    C4 C17 C12 . . . 117.65(11) no
    C4 C17 C16 . . . 121.66(12) no
    C12 C17 C16 . . . 120.66(12) no
    N1 C18 C19 . . . 120.22(11) no
    N1 C18 C23 . . . 118.94(11) no
    C19 C18 C23 . . . 120.85(12) no
    C18 C19 C20 . . . 119.04(12) no
    C19 C20 C21 . . . 121.32(12) no
    C20 C21 C22 . . . 118.12(12) no
    C20 C21 C30 . . . 121.79(13) no
    C22 C21 C30 . . . 120.09(13) no
    C21 C22 C23 . . . 121.49(13) no
    C18 C23 C22 . . . 119.18(12) no
    C2 C24 C25 . . . 124.00(11) no
    C2 C24 C29 . . . 117.18(11) no
    C25 C24 C29 . . . 118.76(12) no
    C24 C25 C26 . . . 120.66(12) no
    C25 C26 C27 . . . 118.56(13) no
    F4 C27 C26 . . . 118.57(13) no
    F4 C27 C28 . . . 118.60(12) no
    C26 C27 C28 . . . 122.83(13) no
    C27 C28 C29 . . . 118.36(13) no
    C24 C29 C28 . . . 120.82(12) no
    C6 C7 H7 . . . 119.00 no
    C8 C7 H7 . . . 119.00 no
    C7 C8 H8 . . . 120.00 no
    C9 C8 H8 . . . 120.00 no
    C8 C9 H9 . . . 120.00 no
    C10 C9 H9 . . . 120.00 no
    C9 C10 H10 . . . 119.00 no
    C11 C10 H10 . . . 119.00 no
    C12 C13 H13 . . . 119.00 no
    C14 C13 H13 . . . 119.00 no
    C13 C14 H14 . . . 120.00 no
    C15 C14 H14 . . . 120.00 no
    C14 C15 H15 . . . 120.00 no
    C16 C15 H15 . . . 120.00 no
    C15 C16 H16 . . . 120.00 no
    C17 C16 H16 . . . 120.00 no
    C18 C19 H19 . . . 120.00 no
    C20 C19 H19 . . . 120.00 no
    C19 C20 H20 . . . 119.00 no
    C21 C20 H20 . . . 119.00 no
    C21 C22 H22 . . . 119.00 no
    C23 C22 H22 . . . 119.00 no
    C18 C23 H23 . . . 120.00 no
    C22 C23 H23 . . . 120.00 no
    C24 C25 H25 . . . 120.00 no
    C26 C25 H25 . . . 120.00 no
    C25 C26 H26 . . . 121.00 no
    C27 C26 H26 . . . 121.00 no
    C27 C28 H28 . . . 121.00 no
    C29 C28 H28 . . . 121.00 no
    C24 C29 H29 . . . 120.00 no
    C28 C29 H29 . . . 120.00 no
    C21 C30 H30A . . . 109.00 no
    C21 C30 H30B . . . 109.00 no
    C21 C30 H30C . . . 109.00 no
    H30A C30 H30B . . . 109.00 no
    H30A C30 H30C . . . 109.00 no
    H30B C30 H30C . . . 109.00 no
loop_
    _geom_torsion_atom_site_label_1
    _geom_torsion_atom_site_label_2
    _geom_torsion_atom_site_label_3
    _geom_torsion_atom_site_label_4
    _geom_torsion_site_symmetry_1
    _geom_torsion_site_symmetry_2
    _geom_torsion_site_symmetry_3
    _geom_torsion_site_symmetry_4
    _geom_torsion
    _geom_torsion_publ_flag
    C5 N1 C2 N3 . . . . -0.67(14) no
    C5 N1 C2 C24 . . . . -179.32(12) no
    C18 N1 C2 N3 . . . . -174.41(11) no
    C18 N1 C2 C24 . . . . 6.95(19) no
    C2 N1 C5 C4 . . . . 1.00(13) no
    C2 N1 C5 C6 . . . . -174.12(13) no
    C18 N1 C5 C4 . . . . 174.57(11) no
    C18 N1 C5 C6 . . . . -0.6(2) no
    C2 N1 C18 C19 . . . . -112.80(14) no
    C2 N1 C18 C23 . . . . 66.83(16) no
    C5 N1 C18 C19 . . . . 74.79(16) no
    C5 N1 C18 C23 . . . . -105.58(15) no
    C4 N3 C2 N1 . . . . 0.03(13) no
    C4 N3 C2 C24 . . . . 178.71(11) no
    C2 N3 C4 C5 . . . . 0.65(14) no
    C2 N3 C4 C17 . . . . -177.29(12) no
    N1 C2 C24 C25 . . . . 28.9(2) no
    N1 C2 C24 C29 . . . . -153.74(12) no
    N3 C2 C24 C25 . . . . -149.60(13) no
    N3 C2 C24 C29 . . . . 27.75(18) no
    N3 C4 C5 N1 . . . . -1.05(14) no
    N3 C4 C5 C6 . . . . 174.66(11) no
    C17 C4 C5 N1 . . . . 177.01(11) no
    C17 C4 C5 C6 . . . . -7.28(19) no
    N3 C4 C17 C12 . . . . -178.97(12) no
    N3 C4 C17 C16 . . . . 2.9(2) no
    C5 C4 C17 C12 . . . . 3.28(18) no
    C5 C4 C17 C16 . . . . -174.80(12) no
    N1 C5 C6 C7 . . . . 3.0(2) no
    N1 C5 C6 C11 . . . . 178.89(12) no
    C4 C5 C6 C7 . . . . -171.39(12) no
    C4 C5 C6 C11 . . . . 4.49(18) no
    C5 C6 C7 C8 . . . . 176.56(13) no
    C11 C6 C7 C8 . . . . 0.80(19) no
    C5 C6 C11 C10 . . . . -175.94(11) no
    C5 C6 C11 C12 . . . . 1.88(17) no
    C7 C6 C11 C10 . . . . 0.18(18) no
    C7 C6 C11 C12 . . . . 178.00(12) no
    C6 C7 C8 C9 . . . . -0.9(2) no
    C7 C8 C9 C10 . . . . -0.1(2) no
    C8 C9 C10 C11 . . . . 1.1(2) no
    C9 C10 C11 C6 . . . . -1.14(19) no
    C9 C10 C11 C12 . . . . -178.96(13) no
    C6 C11 C12 C13 . . . . 173.38(12) no
    C6 C11 C12 C17 . . . . -5.61(18) no
    C10 C11 C12 C13 . . . . -8.88(19) no
    C10 C11 C12 C17 . . . . 172.14(12) no
    C11 C12 C13 C14 . . . . -179.83(12) no
    C17 C12 C13 C14 . . . . -0.82(19) no
    C11 C12 C17 C4 . . . . 3.00(18) no
    C11 C12 C17 C16 . . . . -178.90(12) no
    C13 C12 C17 C4 . . . . -176.03(11) no
    C13 C12 C17 C16 . . . . 2.07(18) no
    C12 C13 C14 C15 . . . . -1.0(2) no
    C13 C14 C15 C16 . . . . 1.5(2) no
    C14 C15 C16 C17 . . . . -0.3(2) no
    C15 C16 C17 C4 . . . . 176.46(12) no
    C15 C16 C17 C12 . . . . -1.56(19) no
    N1 C18 C19 C20 . . . . -179.79(11) no
    C23 C18 C19 C20 . . . . 0.59(19) no
    N1 C18 C23 C22 . . . . -179.33(11) no
    C19 C18 C23 C22 . . . . 0.30(19) no
    C18 C19 C20 C21 . . . . -0.8(2) no
    C19 C20 C21 C22 . . . . 0.2(2) no
    C19 C20 C21 C30 . . . . 179.94(13) no
    C20 C21 C22 C23 . . . . 0.8(2) no
    C30 C21 C22 C23 . . . . -179.02(13) no
    C21 C22 C23 C18 . . . . -1.0(2) no
    C2 C24 C25 C26 . . . . 178.69(12) no
    C29 C24 C25 C26 . . . . 1.39(19) no
    C2 C24 C29 C28 . . . . -178.28(12) no
    C25 C24 C29 C28 . . . . -0.8(2) no
    C24 C25 C26 C27 . . . . -0.9(2) no
    C25 C26 C27 F4 . . . . -179.75(12) no
    C25 C26 C27 C28 . . . . -0.2(2) no
    F4 C27 C28 C29 . . . . -179.67(12) no
    C26 C27 C28 C29 . . . . 0.8(2) no
    C27 C28 C29 C24 . . . . -0.3(2) no
loop_
    _geom_hbond_atom_site_label_D
    _geom_hbond_atom_site_label_H
    _geom_hbond_atom_site_label_A
    _geom_hbond_site_symmetry_A
    _geom_hbond_distance_DH
    _geom_hbond_distance_HA
    _geom_hbond_distance_DA
    _geom_hbond_angle_DHA
    _geom_hbond_publ_flag
    C7 H7 F4 4_555 0.93 2.54 3.1371(16) 122 yes
    C14 H14 Cg2 2_655 0.93 2.95 3.5613(15) 125 yes
    C20 H20 Cg2 2_545 0.93 2.84 3.4540(14) 125 yes
    C23 H23 Cg3 2_645 0.93 2.81 3.5709(14) 140 yes
    C30 H30A Cg1 2_545 0.96 2.91 3.4294(17) 115 yes
    C30 H30B Cg4 4_555 0.96 2.77 3.6659(16) 155 yes
