# Supplementary material for: 2-(4-Fluoro­phen­yl)-1-(4-methyl­phen­yl)-1H-phenanthro[9,10-d]imidazole
Source: Acta Crystallogr Sect E Struct Rep Online. 2012 Sep 8;68(Pt 10):o2880. doi: 10.1107/S1600536812037592 (PMC3470234; doi:10.1107/S1600536812037592)
Supplement: Supplementary file 2 [file e-68-o2880-Isup2.hkl]

#
# h,k,l, Fc-squared, Fo-squared, sigma(Fo-squared) and status flag
#
data_I
_shelx_title ' s-2 in sir2011 P21/C Z=4 C28H19FN2'
_shelx_refln_list_code          4
_shelx_F_calc_maximum      135.50
_exptl_crystal_F_000       840.00
_reflns_d_resolution_high  0.7964
 
loop_
 _symmetry_equiv_pos_as_xyz
 'x, y, z'
 '-x, y+1/2, -z+1/2'
 '-x, -y, -z'
 'x, -y-1/2, z-1/2'
 
_cell_length_a    10.1809
_cell_length_b    10.7654
_cell_length_c    18.4871
_cell_angle_alpha  90.000
_cell_angle_beta   96.115
_cell_angle_gamma  90.000
 
_shelx_F_squared_multiplier     1.000
 
loop_
 _refln_index_h
 _refln_index_k
 _refln_index_l
 _refln_F_squared_calc
 _refln_F_squared_meas
 _refln_F_squared_sigma
 _refln_observed_status
   1   0   0      278.65      343.20      5.99 o
   3   0   0     5649.76     5474.14     42.13 o
   4   0   0     4554.21     4351.14     44.79 o
   5   0   0      701.19      718.53     20.81 o
   6   0   0        1.14        3.00      2.33 o
   7   0   0        4.67        7.66      3.00 o
   8   0   0       52.05       46.35      3.16 o
   9   0   0      633.33      672.38     13.76 o
  10   0   0       54.44       61.95      6.33 o
  11   0   0       52.31       56.91      3.59 o
  12   0   0       61.46       59.11      3.50 o
   1   1   0      142.36      180.01      5.16 o
   3   1   0      911.70      872.60     30.81 o
   4   1   0      533.32      568.91     24.64 o
   5   1   0        0.00        3.02      1.83 o
   6   1   0       69.46       90.58     17.23 o
   7   1   0      146.05      169.76      8.77 o
   8   1   0        1.88       -0.62      1.36 o
   9   1   0        6.86        6.92      1.08 o
  10   1   0        5.51        9.96      1.72 o
  11   1   0        2.12        3.01      1.38 o
  12   1   0        4.31        5.33      1.50 o
   0   2   0     4748.28     4405.76     29.14 o
   1   2   0     2386.13     2213.87     21.81 o
   2   2   0     2834.10     2883.11     30.14 o
   3   2   0     2731.98     2751.56     33.64 o
   4   2   0      285.47      280.58     12.49 o
   5   2   0      934.05      934.50     25.31 o
   6   2   0        6.33        2.33      2.50 o
   7   2   0       19.04       19.48      4.66 o
   8   2   0      227.79      226.86      7.04 o
   9   2   0       58.39       67.60      3.16 o
  10   2   0       35.31       35.28      2.25 o
  11   2   0       42.37       48.55      4.50 o
  12   2   0        4.81        3.66      1.33 o
   1   3   0      468.64      452.10     11.99 o
   2   3   0     1497.25     1475.52     24.48 o
   3   3   0       71.92       76.27      6.33 o
   4   3   0     2900.74     2810.34     41.46 o
   5   3   0      677.74      699.71     22.98 o
   6   3   0      984.92     1007.77     29.97 o
   7   3   0       38.35       60.61      7.66 o
   8   3   0      202.28      189.36      5.60 o
   9   3   0      107.55      106.76      4.03 o
  10   3   0       63.36       69.44      3.62 o
  11   3   0        0.46        1.68      1.50 o
  12   3   0       68.70       81.93      4.00 o
   0   4   0      348.09      359.77     10.07 o
   1   4   0      100.69       97.57      4.77 o
   2   4   0      121.34      165.69      9.49 o
   3   4   0     3611.86     3721.70     47.46 o
   4   4   0       66.94       72.77      7.16 o
   5   4   0      135.50      154.20     11.49 o
   6   4   0      595.87      570.16     23.48 o
   7   4   0       62.34       57.51      3.01 o
   8   4   0       31.09       28.39      2.56 o
   9   4   0       63.67       55.12      5.83 o
  10   4   0        1.02        2.78      1.35 o
  11   4   0        1.28        4.24      0.98 o
   1   5   0     2493.25     2593.08     27.61 o
   2   5   0       12.11       11.59      2.29 o
   3   5   0       43.41       53.62      6.66 o
   4   5   0       21.73       46.79      6.16 o
   5   5   0        0.19        1.00      1.67 o
   6   5   0        3.70        3.93      1.83 o
   7   5   0      322.62      304.07     12.49 o
   8   5   0      341.70      293.41     13.32 o
   9   5   0      216.68      206.32     11.16 o
  10   5   0       91.23       97.58      3.81 o
  11   5   0        3.26       -0.83      0.83 o
   0   6   0     4644.07     4843.20     59.11 o
   1   6   0      378.57      427.44     12.65 o
   2   6   0      623.48      682.49     24.89 o
   3   6   0      326.59      367.75     12.78 o
   4   6   0      698.41      743.84     26.98 o
   5   6   0      111.37      112.23     11.16 o
   6   6   0      469.19      429.91      9.45 o
   7   6   0      212.32      219.10     16.24 o
   8   6   0      610.49      607.57     30.39 o
   9   6   0      414.37      435.58     26.89 o
  10   6   0       60.18       59.95      3.58 o
  11   6   0       12.69        8.49      1.83 o
   1   7   0      182.15      151.87     11.82 o
   2   7   0       16.57       13.08      2.83 o
   3   7   0      321.88      308.23     12.66 o
   4   7   0        7.27        2.26      1.66 o
   5   7   0       24.45       24.23      2.19 o
   6   7   0       21.26       22.39      2.68 o
   7   7   0      136.07      112.37      5.83 o
   8   7   0       26.21       20.74      2.77 o
   9   7   0      162.04      171.34      9.24 o
  10   7   0        3.57        8.19      2.41 o
   0   8   0        1.00        4.83      2.66 o
   1   8   0        5.61        3.08      1.32 o
   2   8   0       60.91       54.43      3.03 o
   3   8   0       20.29       21.46      2.40 o
   4   8   0      140.59      139.20      6.18 o
   5   8   0      271.18      238.90      9.24 o
   6   8   0      392.36      374.43     26.48 o
   7   8   0      165.30      164.02     10.16 o
   8   8   0      130.08      128.80     12.66 o
   9   8   0       33.67       30.64      3.83 o
  10   8   0        3.96        4.83      1.50 o
   1   9   0      157.37      148.32      5.75 o
   2   9   0        4.46        2.41      1.83 o
   3   9   0       81.48       75.63      4.71 o
   4   9   0        6.10        2.06      1.52 o
   5   9   0        3.30        3.43      1.39 o
   6   9   0        5.04        7.89      1.88 o
   7   9   0       59.33       58.39      3.70 o
   8   9   0       54.77       57.28      5.00 o
   9   9   0       50.72       49.62      2.44 o
   0  10   0      384.95      401.31     14.49 o
   1  10   0      107.10      116.06      7.99 o
   2  10   0       73.80       62.82      4.41 o
   3  10   0       50.06       40.74      2.82 o
   4  10   0      198.00      196.18      5.76 o
   5  10   0       97.25       89.50      5.33 o
   6  10   0       16.52       26.48      2.46 o
   7  10   0       11.86        8.99      2.33 o
   8  10   0      104.60      124.56      5.83 o
   1  11   0       11.81        7.66      2.12 o
   2  11   0       17.86       19.91      2.14 o
   3  11   0       39.86       44.80      2.72 o
   4  11   0       11.69        6.51      4.16 o
   5  11   0        0.19        0.33      1.67 o
   6  11   0      181.05      167.02      7.33 o
   7  11   0        9.49       10.66      1.83 o
   0  12   0      132.71      123.72      7.49 o
   1  12   0      102.53       93.65      4.65 o
   2  12   0        0.48       -1.47      1.47 o
   3  12   0       99.02      109.26      4.17 o
   4  12   0        0.29        2.83      1.33 o
   1  13   0       12.08       15.14      1.70 o
   2  13   0        0.00        1.08      0.71 o
 -12   1   1       46.63       53.29      3.66 o
 -11   1   1      434.46      457.47      7.23 o
 -10   1   1        2.37        2.41      1.22 o
  -9   1   1       81.06       80.15      5.06 o
  -8   1   1      101.50       94.23      4.60 o
  -7   1   1        0.00        3.83      2.50 o
  -6   1   1      226.65      226.92      9.30 o
  -5   1   1      540.51      520.23     25.06 o
  -4   1   1      578.60      607.94     37.47 o
  -3   1   1      309.18      314.52     10.91 o
  -2   1   1     1430.86     1377.56     12.12 o
  -1   1   1     4573.21     4411.74    164.60 o
   0   1   1      749.47      678.56      8.66 o
   1   1   1     4627.58     4646.46     62.86 o
   2   1   1    11893.16    10848.10     97.08 o
   4   1   1      491.63      504.22     15.32 o
   5   1   1     3896.44     3932.43     42.96 o
   6   1   1       27.39       32.05      3.94 o
   7   1   1      181.23      173.14      9.12 o
   8   1   1       32.12       28.24      2.69 o
   9   1   1       67.36       77.97      3.41 o
  10   1   1       16.93       21.46      1.79 o
  11   1   1       13.00       10.82      2.83 o
  12   1   1      159.40      144.80      3.93 o
 -12   2   1        6.98       10.37      1.23 o
 -11   2   1       55.97       60.43      3.13 o
 -10   2   1       85.31       76.31      3.87 o
  -9   2   1      524.76      500.19     10.02 o
  -8   2   1        2.98        3.66      1.05 o
  -7   2   1      360.25      346.69     17.98 o
  -6   2   1        6.34        4.83      2.50 o
  -5   2   1       97.67       90.75      7.83 o
  -4   2   1        0.59        1.33      1.50 o
  -3   2   1       63.37       78.26      5.66 o
  -2   2   1      463.49      428.11     23.98 o
  -1   2   1      454.27      463.26      9.33 o
   0   2   1     3586.56     3407.16     60.61 o
   1   2   1     1724.36     1690.03     10.99 o
   2   2   1      132.96      161.36      7.49 o
   3   2   1     2154.72     1994.23     29.64 o
   4   2   1     2338.54     2282.64     36.13 o
   5   2   1     2123.13     2322.27     40.80 o
   6   2   1      790.05      754.00     25.48 o
   7   2   1      500.42      496.89     22.31 o
   8   2   1       33.33       40.30      2.55 o
   9   2   1       87.57      101.45      5.66 o
  10   2   1       10.35       11.94      1.25 o
  11   2   1       19.43       17.48      3.33 o
  12   2   1        4.69        5.66      1.50 o
 -12   3   1        2.16        1.17      1.00 o
 -11   3   1      110.77      115.77      4.94 o
 -10   3   1       34.30       34.74      2.72 o
  -9   3   1       19.72       17.00      1.97 o
  -8   3   1      284.53      301.39      6.93 o
  -7   3   1       16.30       25.81      5.33 o
  -6   3   1       77.71       93.08      8.99 o
  -5   3   1       28.10       36.63      5.50 o
  -4   3   1      250.83      224.47     11.49 o
  -3   3   1       10.91        8.49      2.66 o
  -2   3   1        0.12        3.33      1.50 o
  -1   3   1       13.61       17.65      2.50 o
   0   3   1      287.96      279.12      4.77 o
   1   3   1      129.71      140.94      3.75 o
   2   3   1      330.87      299.07     11.32 o
   3   3   1      680.41      729.85     19.32 o
   4   3   1      304.96      302.40     13.99 o
   5   3   1     1477.78     1708.82     36.47 o
   6   3   1     2233.79     2122.62     44.29 o
   7   3   1      140.97      140.54     12.32 o
   8   3   1      379.23      402.17     10.77 o
   9   3   1       25.48       27.71      2.76 o
  10   3   1        7.49        8.18      1.69 o
  11   3   1      170.74      176.01      8.49 o
  12   3   1       37.10       34.47      2.66 o
 -11   4   1       18.24       18.47      2.06 o
 -10   4   1       32.29       35.43      3.41 o
  -9   4   1      185.38      174.18     10.32 o
  -8   4   1       70.26       58.52      4.35 o
  -7   4   1        8.33       15.69      1.82 o
  -6   4   1      400.11      358.85     18.48 o
  -5   4   1       11.72       19.15      4.16 o
  -4   4   1        2.55        0.17      0.50 o
  -3   4   1      818.55      932.17     23.65 o
  -2   4   1       24.88       33.30      4.33 o
  -1   4   1     6128.92     6044.33     38.38 o
   0   4   1       19.34       25.29      1.71 o
   1   4   1        8.86        8.38      0.92 o
   2   4   1       96.59       98.58      7.49 o
   3   4   1      733.69      775.81     22.15 o
   4   4   1     1205.43     1159.47     28.97 o
   5   4   1       36.03       27.48      5.16 o
   6   4   1      695.71      717.03     26.98 o
   7   4   1      220.26      201.51      5.57 o
   8   4   1       16.99       12.48      3.16 o
   9   4   1       89.57       90.63      5.24 o
  10   4   1       76.26       75.19      3.51 o
  11   4   1       84.62       85.49      3.86 o
 -11   5   1       36.93       37.42      2.46 o
 -10   5   1       17.90       23.39      2.65 o
  -9   5   1      102.31       99.91      7.83 o
  -8   5   1      159.47      159.03      9.82 o
  -7   5   1      310.11      297.66     10.47 o
  -6   5   1        2.00        3.07      1.60 o
  -5   5   1       97.13       90.92      8.99 o
  -4   5   1       69.22       64.28      7.49 o
  -3   5   1     2830.28     2780.53     44.79 o
  -2   5   1      372.09      418.39     11.83 o
  -1   5   1      819.17      911.08     12.02 o
   0   5   1     1504.93     1586.94     21.24 o
   1   5   1      160.97      155.39      6.89 o
   2   5   1        1.46        1.67      2.16 o
   3   5   1     1054.07     1294.35     31.47 o
   4   5   1      223.02      189.83     12.99 o
   5   5   1      165.95      147.04     11.99 o
   6   5   1       59.17       63.32      4.81 o
   7   5   1      182.98      167.68      8.07 o
   8   5   1       95.97       92.75      7.83 o
   9   5   1      424.49      397.48     15.32 o
  10   5   1       45.10       41.23      2.52 o
  11   5   1       59.93       58.95      2.84 o
 -11   6   1        4.93        5.51      0.92 o
 -10   6   1       15.39       17.29      3.33 o
  -9   6   1      177.49      161.19      9.49 o
  -8   6   1       91.56       97.79      6.91 o
  -7   6   1      230.83      226.91     15.90 o
  -6   6   1       27.17       24.60      2.46 o
  -5   6   1       37.67       38.63      6.33 o
  -4   6   1        0.47        7.19      2.39 o
  -3   6   1        2.83        4.52      1.70 o
  -2   6   1       92.49       83.16      4.51 o
  -1   6   1       46.20       32.50      2.62 o
   0   6   1        5.20        3.33      2.25 o
   1   6   1       51.36       48.17      4.36 o
   2   6   1        0.15        3.00      1.59 o
   3   6   1        0.44        3.79      1.59 o
   4   6   1       25.84       28.47      5.50 o
   5   6   1        0.06        3.05      1.36 o
   6   6   1      104.72       96.31      6.13 o
   7   6   1        1.06        2.50      2.00 o
   8   6   1       34.62       28.20      3.05 o
   9   6   1       13.80       17.16      2.41 o
  10   6   1       73.09       80.54      3.13 o
  11   6   1        4.32        4.16      1.67 o
 -10   7   1       52.27       61.67      3.17 o
  -9   7   1       42.80       43.96      5.00 o
  -8   7   1      229.66      228.63     11.32 o
  -7   7   1       62.84       66.34      8.24 o
  -6   7   1        3.78        5.85      1.68 o
  -5   7   1       24.38       24.50      2.76 o
  -4   7   1      131.11      133.09      5.12 o
  -3   7   1      111.32      116.02      7.94 o
  -2   7   1      228.51      245.14     11.07 o
  -1   7   1       48.36       45.96      6.83 o
   0   7   1      249.10      247.07     10.60 o
   1   7   1       42.65       36.42      4.17 o
   2   7   1      174.24      201.57     10.13 o
   3   7   1     2331.04     2300.37     34.61 o
   4   7   1      577.57      576.16     21.80 o
   5   7   1      306.18      303.77      7.42 o
   6   7   1       31.79       26.07      2.88 o
   7   7   1      243.09      235.71      8.24 o
   8   7   1      623.62      640.61     17.23 o
   9   7   1       31.19       32.36      2.87 o
  10   7   1       17.88       21.15      3.00 o
 -10   8   1       22.26       26.14      2.66 o
  -9   8   1       10.65       13.49      2.83 o
  -8   8   1        1.90        0.00      2.00 o
  -7   8   1        0.33       -1.17      2.66 o
  -6   8   1       51.92       45.85      3.71 o
  -5   8   1       78.21       79.20      4.71 o
  -4   8   1        2.80        8.75      1.48 o
  -3   8   1       47.97       56.63      3.18 o
  -2   8   1      403.42      405.57     12.35 o
  -1   8   1       25.49       29.67      4.29 o
   0   8   1        8.53        5.93      2.03 o
   1   8   1      300.67      301.95     12.88 o
   2   8   1     1138.79     1135.16     33.84 o
   3   8   1      194.28      188.47      5.87 o
   4   8   1     1233.36     1183.05     27.48 o
   5   8   1        7.89       15.95      2.51 o
   6   8   1      308.99      261.46     12.74 o
   7   8   1      135.60      122.68      5.77 o
   8   8   1       16.86       18.61      2.35 o
   9   8   1        1.19        1.20      1.04 o
  10   8   1      148.11      167.52      5.99 o
  -9   9   1       69.17       79.85      3.22 o
  -8   9   1       46.53       47.12      4.66 o
  -7   9   1       53.68       52.95      5.50 o
  -6   9   1      638.98      596.80     17.98 o
  -5   9   1      763.25      708.35     50.87 o
  -4   9   1      174.20      172.49      8.58 o
  -3   9   1     1296.44     1200.24     30.64 o
  -2   9   1      356.72      324.80      9.36 o
  -1   9   1       77.21       79.97      4.23 o
   0   9   1      163.89      177.08      5.48 o
   1   9   1      211.97      231.38      7.18 o
   2   9   1       53.55       51.43      3.88 o
   3   9   1      430.19      454.39      9.07 o
   4   9   1       88.36       74.04      4.65 o
   5   9   1        3.94        2.75      1.41 o
   6   9   1       80.27       62.77      4.18 o
   7   9   1       74.00       70.97      4.06 o
   8   9   1        9.81        7.69      1.53 o
   9   9   1       12.09       16.65      2.33 o
  -8  10   1      135.64      177.84      6.99 o
  -7  10   1       40.04       51.12      4.66 o
  -6  10   1       20.51       19.65      3.66 o
  -5  10   1      113.27      122.12      5.33 o
  -4  10   1      526.94      496.45      9.02 o
  -3  10   1       56.47       46.89      2.61 o
  -2  10   1       86.51      113.23      8.16 o
  -1  10   1      447.93      423.12     15.32 o
   0  10   1       70.60       75.37      4.59 o
   1  10   1        1.40        1.67      1.50 o
   2  10   1       64.89       64.26      3.55 o
   3  10   1       38.71       39.43      2.78 o
   4  10   1      198.08      172.55      6.83 o
   5  10   1        4.75        5.87      1.52 o
   6  10   1        6.85        3.83      1.35 o
   7  10   1      147.72      152.08      4.79 o
   8  10   1       77.81       90.92      4.83 o
  -7  11   1        7.40        6.16      1.67 o
  -6  11   1      371.94      408.30     11.32 o
  -5  11   1       29.15       37.47      4.16 o
  -4  11   1        5.89        1.35      2.66 o
  -3  11   1        0.19       -1.40      1.40 o
  -2  11   1       76.44       68.35      3.56 o
  -1  11   1        0.03        0.00      2.16 o
   0  11   1      114.92      103.08      7.83 o
   1  11   1      528.79      498.06     16.32 o
   2  11   1      107.95      117.87      9.16 o
   3  11   1       10.98       11.94      1.66 o
   4  11   1       47.49       47.91      2.62 o
   5  11   1        6.42        5.66      1.83 o
   6  11   1        2.45        6.99      1.83 o
   7  11   1      254.52      294.41      7.33 o
  -4  12   1        5.69        2.00      1.33 o
  -3  12   1       50.03       47.72      2.94 o
  -2  12   1       20.82       16.19      2.11 o
  -1  12   1        0.01       -0.68      1.59 o
   0  12   1      102.65      114.64      5.12 o
   1  12   1       45.22       41.42      3.30 o
   2  12   1      327.11      349.44      8.11 o
   3  12   1        0.01       -1.35      1.35 o
   4  12   1       49.99       60.45      3.66 o
  -2  13   1        0.65        0.53      0.68 o
  -1  13   1       33.56       29.96      2.12 o
   0  13   1       45.17       55.47      2.83 o
   1  13   1       34.41       38.73      2.35 o
   2  13   1        3.90        2.79      1.17 o
 -12   0   2       32.30       33.14      3.33 o
 -11   0   2       65.77       71.10      6.49 o
 -10   0   2      925.33      899.04     23.48 o
  -9   0   2      650.24      594.97     19.48 o
  -8   0   2      858.78      888.92     27.14 o
  -7   0   2       40.09       41.46      6.16 o
  -6   0   2      400.12      436.45     17.48 o
  -5   0   2      883.55      982.79     22.98 o
  -4   0   2     1136.35     1149.48     21.48 o
  -3   0   2      714.66      701.54     13.99 o
  -2   0   2     4832.92     4575.77     26.98 o
  -1   0   2     3917.60     3692.77     11.64 o
   1   0   2        1.79       17.48      1.67 o
   2   0   2     5462.43     5596.87     38.13 o
   3   0   2    18360.14    16379.63     78.93 o
   4   0   2      146.26      156.86      9.16 o
   5   0   2       75.34       81.93      7.66 o
   6   0   2     3946.72     3814.28     56.45 o
   7   0   2        2.89        6.83      4.00 o
   8   0   2      210.13      203.90     12.49 o
   9   0   2       15.39       13.82      3.33 o
  10   0   2       37.05       38.13      4.66 o
  11   0   2       28.47       24.48      3.50 o
  12   0   2       50.46       47.96      3.50 o
 -12   1   2       49.04       46.46      3.83 o
 -11   1   2      449.47      418.42     10.21 o
 -10   1   2      118.51      117.74      4.86 o
  -9   1   2      133.21      121.81      6.53 o
  -8   1   2      308.99      303.86      8.26 o
  -7   1   2       10.63       14.65      3.83 o
  -6   1   2       32.55       22.73      4.41 o
  -5   1   2       30.01       75.39     33.05 o
  -4   1   2     1222.63     1184.66     15.77 o
  -3   1   2     1596.89     1496.04     14.95 o
  -2   1   2     2162.87     2086.65     20.48 o
  -1   1   2     6577.39     6380.12     64.36 o
   0   1   2       55.20       56.28      2.83 o
   1   1   2     3310.77     3336.66     26.73 o
   3   1   2     1460.69     1512.84     40.30 o
   4   1   2     2350.49     2518.14     63.53 o
   5   1   2     5249.51     5210.79    108.65 o
   6   1   2      192.59      214.87      9.65 o
   7   1   2      171.02      198.17     13.24 o
   8   1   2       30.26       32.99      3.03 o
   9   1   2       76.99       78.76      4.00 o
  10   1   2        7.41        4.11      1.48 o
  11   1   2       53.44       48.50      2.61 o
  12   1   2        8.54        7.46      1.18 o
 -12   2   2        0.96        0.17      1.17 o
 -11   2   2       90.89       86.40      3.74 o
 -10   2   2       87.57       89.73      4.26 o
  -9   2   2       69.72       62.54      3.65 o
  -8   2   2      130.02      134.02      7.12 o
  -7   2   2       11.93       18.98      4.33 o
  -6   2   2      274.64      288.74     14.82 o
  -5   2   2     3256.64     3347.20     45.79 o
  -4   2   2      340.68      341.03     12.99 o
  -3   2   2     3895.06     3737.52     37.30 o
  -2   2   2      189.30      190.40      2.65 o
  -1   2   2     3656.67     3470.92     23.31 o
   0   2   2     2016.54     1894.92     88.42 o
   1   2   2     1721.79     1709.42     50.46 o
   2   2   2        1.73        2.16      1.50 o
   3   2   2     1680.76     1685.84     27.98 o
   4   2   2       40.65       33.30      4.83 o
   5   2   2     4203.78     4265.38     56.45 o
   6   2   2      448.41      431.45     19.65 o
   7   2   2       72.90       95.58      9.99 o
   8   2   2      119.72      130.30      4.49 o
   9   2   2       31.40       38.85      4.00 o
  10   2   2       65.27       66.37      3.58 o
  11   2   2      412.40      433.64     14.24 o
  12   2   2        0.02        1.17      1.17 o
 -12   3   2        5.37        4.66      1.33 o
 -11   3   2       66.58       68.40      3.81 o
 -10   3   2        0.17       -0.34      0.74 o
  -9   3   2       29.09       27.47      2.63 o
  -8   3   2       59.85       60.21      3.76 o
  -7   3   2       13.42       12.66      3.66 o
  -6   3   2     1350.13     1363.96     33.47 o
  -5   3   2       82.92       94.92      8.16 o
  -4   3   2      665.25      737.85     20.32 o
  -3   3   2      361.15      328.38     12.32 o
  -2   3   2      802.42      768.15     17.15 o
  -1   3   2      732.23      657.65     10.03 o
   0   3   2        0.19        2.62      0.68 o
   1   3   2        9.66        8.41      1.13 o
   2   3   2       40.26       40.80      4.50 o
   3   3   2      769.96      736.18     20.15 o
   4   3   2      493.11      451.77     17.32 o
   5   3   2      243.32      275.26     15.15 o
   6   3   2        5.92        6.83      3.16 o
   7   3   2      959.74      937.45     18.23 o
   8   3   2      217.19      206.15     19.15 o
   9   3   2       27.11       31.12      2.28 o
  10   3   2        4.65        4.89      1.29 o
  11   3   2       66.22       63.94      5.33 o
  12   3   2        6.37        5.99      1.50 o
 -11   4   2      161.18      177.91      5.70 o
 -10   4   2       72.07       68.81      4.35 o
  -9   4   2       35.60       36.49      3.59 o
  -8   4   2       36.11       33.96      3.35 o
  -7   4   2       20.27       19.88      2.96 o
  -6   4   2       15.66       12.49      3.83 o
  -5   4   2      243.76      253.77     14.15 o
  -4   4   2       42.08       49.62      5.99 o
  -3   4   2       41.23       57.62      6.16 o
  -2   4   2      902.80      931.05     27.89 o
  -1   4   2        0.59        0.82      0.95 o
   0   4   2        9.98        5.29      1.03 o
   1   4   2        4.94        3.22      0.88 o
   2   4   2       83.89      103.74      7.83 o
   3   4   2      134.32      154.70     10.16 o
   4   4   2       30.83       37.80      5.66 o
   5   4   2      151.17      150.87     11.82 o
   6   4   2     1683.98     1624.89     40.96 o
   7   4   2        5.78        3.84      2.66 o
   8   4   2       84.64       76.56      5.06 o
   9   4   2      235.65      244.65      7.94 o
  10   4   2       20.00       23.96      2.56 o
  11   4   2        7.26        9.35      1.68 o
 -11   5   2       33.87       35.43      2.83 o
 -10   5   2       29.90       29.94      2.94 o
  -9   5   2       88.74       94.75      7.49 o
  -8   5   2       69.26       71.94      6.66 o
  -7   5   2     1178.41     1124.70     43.54 o
  -6   5   2       33.88       24.51      3.08 o
  -5   5   2      454.90      442.61     19.98 o
  -4   5   2      226.13      217.81     13.32 o
  -3   5   2      566.55      534.41     13.89 o
  -2   5   2      772.73      764.50     25.39 o
  -1   5   2      708.97      853.29     15.10 o
   0   5   2     1020.52     1122.75     18.10 o
   1   5   2      617.27      734.98     14.94 o
   2   5   2     1793.02     1877.83     36.30 o
   3   5   2        2.21        1.00      1.67 o
   4   5   2      161.41      147.20     11.32 o
   5   5   2       48.19       64.94      7.99 o
   6   5   2       34.76       33.45      2.78 o
   7   5   2      422.29      379.50     14.82 o
   8   5   2      449.75      411.63     15.82 o
   9   5   2       98.86       98.63      7.74 o
  10   5   2       25.60       26.09      2.10 o
  11   5   2       55.25       52.78      2.75 o
 -11   6   2       12.24       13.87      2.33 o
 -10   6   2       12.45       11.79      1.87 o
  -9   6   2      235.93      250.44     11.66 o
  -8   6   2      226.79      215.48     11.16 o
  -7   6   2        0.24        2.00      2.16 o
  -6   6   2      606.23      577.17     12.51 o
  -5   6   2       87.25       81.05      6.48 o
  -4   6   2      415.35      445.84     14.47 o
  -3   6   2        0.56        2.70      1.30 o
  -2   6   2      883.15      923.48     20.65 o
  -1   6   2     2325.45     2460.66     40.88 o
   0   6   2      141.73      177.78      8.12 o
   1   6   2        1.84        5.00      2.16 o
   2   6   2       36.22       36.02      3.89 o
   3   6   2     1507.71     1496.01     37.47 o
   4   6   2       23.86       11.49      3.50 o
   5   6   2       68.50       59.23      4.65 o
   6   6   2        6.08       16.03     16.90 o
   7   6   2        5.86        7.83      2.83 o
   8   6   2       77.37       70.67      4.71 o
   9   6   2       14.21       14.65      2.28 o
  10   6   2       19.01       20.22      1.98 o
  11   6   2      110.10      120.39      5.16 o
 -10   7   2       76.69       72.78      3.53 o
  -9   7   2       37.18       29.31      4.16 o
  -8   7   2        0.01        3.33      2.33 o
  -7   7   2      437.42      415.63     15.65 o
  -6   7   2      281.92      259.27     12.32 o
  -5   7   2       40.99       44.81      3.19 o
  -4   7   2       12.22        8.72      1.59 o
  -3   7   2       10.72       16.01      2.52 o
  -2   7   2      862.95      838.69     20.37 o
  -1   7   2       73.93       80.71      7.16 o
   0   7   2       32.75       50.27      4.77 o
   1   7   2     1133.76     1201.93     23.70 o
   2   7   2       23.03       15.33      3.00 o
   3   7   2      124.49      138.17      8.48 o
   4   7   2       57.78       56.76      3.18 o
   5   7   2      825.35      774.61     11.95 o
   6   7   2        3.39        3.42      1.68 o
   7   7   2       94.29       88.80      5.18 o
   8   7   2       89.23       85.97      4.89 o
   9   7   2      357.32      387.26     12.99 o
  10   7   2       47.72       50.91      2.68 o
 -10   8   2      115.98      116.69      3.53 o
  -9   8   2       72.77       73.93      5.66 o
  -8   8   2        8.13        6.16      2.50 o
  -7   8   2      127.90      126.22      8.49 o
  -6   8   2      114.04       97.75      7.83 o
  -5   8   2        8.34       17.15      3.50 o
  -4   8   2        0.25        2.61      4.25 o
  -3   8   2      205.09      205.14      5.94 o
  -2   8   2       71.24       79.07      4.58 o
  -1   8   2       18.71       20.37      2.66 o
   0   8   2       39.66       47.27      4.03 o
   1   8   2       81.58       72.53      3.51 o
   2   8   2        1.72        4.80      1.21 o
   3   8   2      911.15      927.60     11.03 o
   4   8   2      278.38      255.73      8.48 o
   5   8   2      447.62      440.00     11.18 o
   6   8   2       13.74       12.52      2.39 o
   7   8   2      372.00      367.10      9.77 o
   8   8   2      262.08      258.35      7.59 o
   9   8   2       81.08       97.31      5.16 o
  10   8   2        3.74        4.16      1.17 o
  -9   9   2        0.38        0.67      1.33 o
  -8   9   2        4.88        3.66      2.33 o
  -7   9   2       88.50       87.59      6.66 o
  -6   9   2      647.42      635.10     18.65 o
  -5   9   2       20.16       23.48      4.33 o
  -4   9   2      427.08      367.85     10.16 o
  -3   9   2        2.17        6.15      1.64 o
  -2   9   2     1256.19     1234.42     24.56 o
  -1   9   2      681.90      693.05     19.48 o
   0   9   2       90.63       88.42      3.95 o
   1   9   2        8.12        7.97      1.80 o
   2   9   2       68.03       69.72      3.63 o
   3   9   2        4.44        2.24      1.59 o
   4   9   2       11.83        7.76      1.99 o
   5   9   2        0.09        1.18      1.28 o
   6   9   2      157.05      143.49      6.12 o
   7   9   2        2.69        5.25      1.53 o
   8   9   2       56.72       67.69      3.41 o
   9   9   2        8.56        7.49      1.50 o
  -8  10   2        2.97        3.83      1.83 o
  -7  10   2       31.54       29.14      3.66 o
  -6  10   2      300.06      311.56     12.16 o
  -5  10   2      145.03      148.87      8.99 o
  -4  10   2       32.04       33.27      3.17 o
  -3  10   2       56.83       68.85      4.52 o
  -2  10   2     1197.31     1087.71     26.39 o
  -1  10   2        2.15        2.97      2.50 o
   0  10   2      917.06      884.99     65.61 o
   1  10   2        1.49        0.64      1.05 o
   2  10   2       91.53       80.17      5.00 o
   3  10   2       67.31       65.85      3.49 o
   4  10   2       92.67       82.51      5.66 o
   5  10   2      117.44      115.15      5.30 o
   6  10   2       49.93       47.57      3.30 o
   7  10   2       95.41       90.40      3.75 o
   8  10   2       23.39       20.15      2.33 o
  -7  11   2      236.16      223.63      7.16 o
  -6  11   2        2.98        3.33      2.00 o
  -5  11   2      131.08      125.31      9.41 o
  -4  11   2       14.69       18.48      2.16 o
  -3  11   2      163.83      151.50      4.89 o
  -2  11   2       47.31       39.81      4.33 o
  -1  11   2       32.80       18.48      3.83 o
   0  11   2      335.52      315.22     13.15 o
   1  11   2      173.17      151.53      9.16 o
   2  11   2       28.42       28.02      2.70 o
   3  11   2      135.14      149.68      4.74 o
   4  11   2       21.68       16.63      2.63 o
   5  11   2        0.05        1.00      0.94 o
   6  11   2       80.78       82.93      4.66 o
  -4  12   2       18.93       15.65      2.00 o
  -3  12   2       34.67       34.93      2.58 o
  -2  12   2        7.69        4.24      1.47 o
  -1  12   2       99.19       87.26      4.47 o
   0  12   2       86.15       90.54      4.65 o
   1  12   2       64.05       64.66      3.89 o
   2  12   2       76.73       78.91      3.98 o
   3  12   2      104.71      121.78      4.29 o
   4  12   2      130.59      134.38      5.16 o
  -2  13   2        2.47        1.42      1.42 o
  -1  13   2        6.40        7.78      1.35 o
   0  13   2        0.49        1.83      1.06 o
   1  13   2      138.34      141.84      4.18 o
   2  13   2        0.01       -0.15      0.76 o
 -12   1   3      205.99      213.83      5.83 o
 -11   1   3       50.41       39.27      3.53 o
 -10   1   3       12.70       14.92      1.91 o
  -9   1   3      135.22      117.26      4.89 o
  -8   1   3       17.87       14.64      2.75 o
  -7   1   3        6.36        7.99      2.50 o
  -6   1   3       79.72       74.43      7.16 o
  -5   1   3      701.56      673.78     15.32 o
  -4   1   3       19.37       30.30      3.41 o
  -3   1   3       61.97       61.78      4.33 o
  -2   1   3     3892.50     3650.40     14.51 o
  -1   1   3     2218.52     2134.11     16.74 o
   0   1   3     1043.12     1035.65     36.55 o
   1   1   3      222.93      224.38      5.83 o
   3   1   3      237.90      263.32      5.21 o
   4   1   3       57.94       80.49      5.83 o
   5   1   3     2088.67     2150.12     27.84 o
   6   1   3      853.71      807.56     19.01 o
   7   1   3      655.20      651.32     18.37 o
   8   1   3      222.91      222.57      9.52 o
   9   1   3        2.57        3.81      1.58 o
  10   1   3      116.28      112.48      5.59 o
  11   1   3      102.92      111.83      4.01 o
  12   1   3        0.15        0.75      0.82 o
 -12   2   3      245.59      243.95      8.49 o
 -11   2   3      148.92      150.03      5.93 o
 -10   2   3      244.88      250.30      7.54 o
  -9   2   3        0.29        0.94      1.07 o
  -8   2   3        8.41        9.80      1.35 o
  -7   2   3       28.85       24.64      4.50 o
  -6   2   3        0.01        1.83      2.00 o
  -5   2   3       51.05       58.78      6.16 o
  -4   2   3     1481.89     1435.56     25.81 o
  -3   2   3      142.96      149.95      8.83 o
  -2   2   3      300.96      273.31      4.64 o
  -1   2   3     3041.66     2891.40     21.54 o
   0   2   3      839.82      839.88     10.04 o
   1   2   3     9188.11     8421.26     81.34 o
   2   2   3     5203.47     5014.05     43.63 o
   3   2   3      296.68      295.57     12.16 o
   4   2   3     3972.19     4175.29     51.45 o
   5   2   3     2389.59     2469.64     43.96 o
   6   2   3     2077.08     1951.93     42.30 o
   7   2   3     2278.25     2348.08     49.96 o
   8   2   3       72.10       64.28      6.66 o
   9   2   3      107.25       95.75      7.99 o
  10   2   3       42.41       39.66      2.92 o
  11   2   3       90.28       92.19      4.40 o
  12   2   3        0.38       -1.17      1.17 o
 -12   3   3       86.36       84.09      4.66 o
 -11   3   3      114.50      117.14      4.86 o
 -10   3   3       18.41       17.46      2.10 o
  -9   3   3        1.27        1.75      1.27 o
  -8   3   3       25.31       25.04      3.58 o
  -7   3   3      146.01      148.20     11.49 o
  -6   3   3       22.09       16.82      4.00 o
  -5   3   3      230.59      259.44     13.15 o
  -4   3   3      341.75      378.00     14.15 o
  -3   3   3      173.13      184.57      9.24 o
  -2   3   3      397.42      375.14      7.02 o
  -1   3   3       91.55       86.03      3.01 o
   0   3   3      716.40      716.48     10.74 o
   1   3   3     1151.23     1092.77     12.60 o
   2   3   3      514.41      469.42     14.65 o
   3   3   3      253.40      241.95     11.66 o
   4   3   3     1111.42     1086.54     27.64 o
   5   3   3     1458.63     1551.46     36.13 o
   6   3   3     1325.26     1277.87     35.30 o
   7   3   3      108.29      102.17      6.31 o
   8   3   3     3652.09     3327.71     46.13 o
   9   3   3      646.06      601.57     14.24 o
  10   3   3       73.99       68.26      3.62 o
  11   3   3      321.43      330.78      7.54 o
  12   3   3      301.66      306.73      7.49 o
 -11   4   3        0.82        0.32      1.00 o
 -10   4   3        9.94        5.97      1.68 o
  -9   4   3       67.24       67.94      4.69 o
  -8   4   3      109.07      111.59      5.81 o
  -7   4   3       61.20       53.81      4.24 o
  -6   4   3      196.38      184.00     12.82 o
  -5   4   3       32.17       21.98      4.16 o
  -4   4   3       75.28       88.59      7.66 o
  -3   4   3     1904.59     1909.14     32.64 o
  -2   4   3       76.56       70.78      3.55 o
  -1   4   3      200.55      235.50      5.64 o
   0   4   3        3.22        2.60      0.81 o
   1   4   3      467.03      493.34      9.18 o
   2   4   3       48.53       24.98      4.00 o
   3   4   3       65.21       78.76      7.49 o
   4   4   3      269.44      260.27     14.15 o
   5   4   3      129.46      151.20     11.99 o
   6   4   3       14.04        7.66      2.83 o
   7   4   3      235.84      225.45      7.30 o
   8   4   3      312.69      308.14      9.94 o
   9   4   3      335.86      307.73      9.83 o
  10   4   3       11.93       11.94      2.12 o
  11   4   3       96.65      106.38      3.25 o
 -11   5   3       54.73       63.00      3.17 o
 -10   5   3       41.44       42.42      3.41 o
  -9   5   3        4.93        7.33      2.33 o
  -8   5   3      767.78      705.87     19.98 o
  -7   5   3      303.95      321.01     10.63 o
  -6   5   3       23.56       32.34      3.23 o
  -5   5   3       38.17       41.30      5.83 o
  -4   5   3       11.08       15.17      2.65 o
  -3   5   3     1021.67      971.70     14.89 o
  -2   5   3      386.61      410.62      9.12 o
  -1   5   3      653.13      729.14     11.11 o
   0   5   3       88.89       97.96      3.97 o
   1   5   3      870.43      888.04     16.61 o
   2   5   3       61.35       60.95      6.83 o
   3   5   3      151.26      140.04     10.66 o
   4   5   3       23.65       14.82      4.16 o
   5   5   3      127.80      135.05     11.82 o
   6   5   3      114.20      113.96      5.00 o
   7   5   3       79.20       71.20      4.77 o
   8   5   3        5.58        6.66      2.83 o
   9   5   3       19.89       17.82      3.83 o
  10   5   3       13.48       12.90      1.69 o
  11   5   3       44.69       46.07      2.58 o
 -11   6   3      101.37       96.45      3.27 o
 -10   6   3      245.49      235.93      8.49 o
  -9   6   3        0.87       -0.50      2.00 o
  -8   6   3      101.18       84.43      7.33 o
  -7   6   3        7.37       12.32      3.00 o
  -6   6   3      113.14      116.35      4.98 o
  -5   6   3        4.52        4.35      1.10 o
  -4   6   3      156.19      147.74      6.68 o
  -3   6   3      331.35      317.89      9.24 o
  -2   6   3     1150.77     1152.48     21.89 o
  -1   6   3      854.29      978.32     24.98 o
   0   6   3       34.01       46.38      4.39 o
   1   6   3      775.07      833.56     18.10 o
   2   6   3      464.94      483.98     14.30 o
   3   6   3      160.76      144.54     11.99 o
   4   6   3      160.72      169.02     13.32 o
   5   6   3      876.19      831.48     16.87 o
   6   6   3      166.55      164.69      9.49 o
   7   6   3       10.64       11.32      3.33 o
   8   6   3       19.65       14.43      2.41 o
   9   6   3       24.94       29.58      3.06 o
  10   6   3      131.73      140.40      4.02 o
  11   6   3       16.24       17.15      2.16 o
 -10   7   3        4.09        3.54      1.23 o
  -9   7   3      130.83      131.22      7.83 o
  -8   7   3       60.47       52.45      5.66 o
  -7   7   3       67.14       54.95      5.99 o
  -6   7   3      505.95      454.26     16.15 o
  -5   7   3       37.68       36.37      2.88 o
  -4   7   3      185.67      184.87      6.11 o
  -3   7   3      299.13      308.05      9.66 o
  -2   7   3        0.47        2.71      4.25 o
  -1   7   3       36.74       48.18      4.69 o
   0   7   3       38.47       27.46      3.53 o
   1   7   3      185.68      197.19      9.67 o
   2   7   3      272.99      274.91     11.65 o
   3   7   3      203.16      239.00     11.24 o
   4   7   3       92.88      100.15      4.22 o
   5   7   3        0.03        5.04      1.35 o
   6   7   3        0.74        1.83      3.25 o
   7   7   3       17.46       17.43      2.53 o
   8   7   3      120.10      114.53      5.59 o
   9   7   3       61.85       66.89      3.88 o
  10   7   3      415.33      469.11      7.61 o
 -10   8   3        1.21        3.00      0.94 o
  -9   8   3       17.85       18.15      3.00 o
  -8   8   3      115.00      109.24      7.49 o
  -7   8   3        4.57        5.00      2.50 o
  -6   8   3      130.89      120.23      8.49 o
  -5   8   3       87.65       82.59      7.16 o
  -4   8   3       62.62       54.26      3.81 o
  -3   8   3      160.69      165.50      6.77 o
  -2   8   3       10.81       16.48      2.33 o
  -1   8   3       47.68       44.66      3.41 o
   0   8   3      269.01      280.48      6.84 o
   1   8   3      545.63      536.75      9.55 o
   2   8   3      601.23      612.48      9.81 o
   3   8   3      298.07      302.67      6.36 o
   4   8   3      466.83      459.12     11.30 o
   5   8   3      230.59      237.78     10.66 o
   6   8   3      207.62      223.71      8.07 o
   7   8   3        0.03       -0.50      1.28 o
   8   8   3      290.93      332.09     11.16 o
   9   8   3       16.88       24.00      2.11 o
  -9   9   3        0.03       -0.67      1.17 o
  -8   9   3       56.85       61.95      5.16 o
  -7   9   3      364.25      353.52     13.15 o
  -6   9   3       31.61       36.15      3.20 o
  -5   9   3       21.80       19.48      4.00 o
  -4   9   3      833.67      817.44     33.80 o
  -3   9   3      633.83      581.63     12.70 o
  -2   9   3        6.40       14.49      2.47 o
  -1   9   3      114.89      116.60      5.83 o
   0   9   3      378.01      371.26      8.40 o
   1   9   3       33.59       35.29      2.57 o
   2   9   3       14.73       16.35      2.28 o
   3   9   3      320.30      324.07      7.65 o
   4   9   3        5.55        2.34      1.47 o
   5   9   3       15.53       14.46      2.29 o
   6   9   3      137.09      139.95      5.95 o
   7   9   3       38.39       41.20      3.12 o
   8   9   3      143.42      152.19      6.24 o
   9   9   3      166.31      176.68      5.83 o
  -8  10   3       13.92       16.65      2.50 o
  -7  10   3      350.51      393.32     12.16 o
  -6  10   3        3.54        2.40      1.42 o
  -5  10   3      377.57      388.66     14.32 o
  -4  10   3      414.25      411.64     16.07 o
  -3  10   3      228.89      207.34      7.58 o
  -2  10   3       99.62       79.84      4.89 o
  -1  10   3     1967.04     1767.57     45.71 o
   0  10   3      204.27      203.82     11.16 o
   1  10   3      445.21      419.74     11.06 o
   2  10   3       43.14       46.50      3.03 o
   3  10   3        0.73        2.84      1.09 o
   4  10   3       36.32       44.30      5.08 o
   5  10   3        1.43        1.92      1.67 o
   6  10   3        5.18        3.28      1.58 o
   7  10   3        0.63        1.02      0.95 o
  -7  11   3      143.20      168.35      6.16 o
  -6  11   3      171.37      186.33      7.83 o
  -5  11   3      123.70      131.77      6.58 o
  -4  11   3      243.60      248.15      9.82 o
  -3  11   3       36.29       34.67      2.50 o
  -2  11   3      705.21      710.22     20.65 o
  -1  11   3       20.33       15.49      3.66 o
   0  11   3      177.04      185.84      9.99 o
   1  11   3      619.42      575.82     16.98 o
   2  11   3        0.81        3.04      1.36 o
   3  11   3      392.64      384.69     10.41 o
   4  11   3       23.17       28.12      2.02 o
   5  11   3       91.85       85.32      3.83 o
   6  11   3       16.07       14.31      1.47 o
  -4  12   3       64.45       57.12      3.50 o
  -3  12   3       92.83       83.70      3.64 o
  -2  12   3       10.52        7.74      1.68 o
  -1  12   3      135.22      122.97      5.12 o
   0  12   3       59.16       55.23      3.71 o
   1  12   3      341.99      310.44      7.94 o
   2  12   3        0.24        0.76      1.20 o
   3  12   3        4.74        3.58      1.25 o
   4  12   3        6.02        3.83      1.17 o
  -2  13   3        0.65       -0.32      1.50 o
  -1  13   3       63.54       72.57      3.00 o
   0  13   3       57.97       70.11      3.06 o
   1  13   3       12.32       11.57      2.33 o
   2  13   3      155.12      194.16      5.99 o
 -12   0   4       51.52       45.13      4.33 o
 -11   0   4        7.69        9.49      3.00 o
 -10   0   4      212.75      223.97     12.16 o
  -9   0   4     2023.42     2070.26    153.70 o
  -8   0   4       35.10       34.38      4.33 o
  -7   0   4       17.17       18.65      3.66 o
  -6   0   4       19.97       16.32      3.50 o
  -5   0   4      784.77      870.39     20.48 o
  -4   0   4       22.46       21.98      2.83 o
  -3   0   4      302.25      299.51      6.32 o
  -2   0   4      263.70      233.13      4.83 o
  -1   0   4      606.94      649.39      8.71 o
   0   0   4     4506.40     4528.80     85.26 o
   1   0   4      826.82      876.93      9.67 o
   2   0   4     8361.56     7721.98     49.29 o
   3   0   4      286.87      251.28     10.66 o
   4   0   4      306.93      283.25     12.99 o
   5   0   4     1782.11     1777.92     36.47 o
   6   0   4      246.43      264.10     15.65 o
   7   0   4      671.44      698.05     27.48 o
   8   0   4        0.77       -2.16      2.16 o
   9   0   4      316.52      286.41     13.65 o
  10   0   4        1.73        0.67      1.83 o
  11   0   4      189.69      189.33      8.66 o
  12   0   4        1.76        2.83      1.33 o
 -12   1   4        7.86        3.50      1.75 o
 -11   1   4       13.80       16.31      2.41 o
 -10   1   4      109.40      100.90      5.83 o
  -9   1   4      664.30      665.15     16.74 o
  -8   1   4      136.15      148.76      6.53 o
  -7   1   4     1746.64     1851.52     37.80 o
  -6   1   4        0.65        0.17      1.33 o
  -5   1   4      270.79      293.41     12.16 o
  -4   1   4       90.16       95.35      4.30 o
  -3   1   4     1034.40     1017.26     16.15 o
  -2   1   4      161.53      157.03      3.21 o
  -1   1   4       12.43       20.30      1.21 o
   0   1   4    16819.89    13934.13     57.78 o
   1   1   4      992.81      950.91     10.48 o
   2   1   4    12527.17    11808.85     40.09 o
   3   1   4       33.46       25.72      1.90 o
   4   1   4      157.99      208.05     11.52 o
   5   1   4        0.93        0.47      1.35 o
   6   1   4      152.51      161.06      8.71 o
   7   1   4       15.18       13.05      2.06 o
   8   1   4        7.52        8.16      2.83 o
   9   1   4       84.04       76.05      5.12 o
  10   1   4      165.48      158.76      6.71 o
  11   1   4        1.10        0.30      0.95 o
  12   1   4       52.99       43.43      2.18 o
 -12   2   4        0.77        4.00      1.83 o
 -11   2   4       19.66       17.77      2.50 o
 -10   2   4       10.22        6.75      2.11 o
  -9   2   4       12.60       14.19      2.32 o
  -8   2   4       19.85       18.21      2.02 o
  -7   2   4       61.43       66.77      7.66 o
  -6   2   4       29.36       41.80      5.66 o
  -5   2   4     1259.99     1275.20     26.48 o
  -4   2   4      132.46      156.99      5.16 o
  -3   2   4      609.85      625.38      8.84 o
  -2   2   4        1.42        0.39      0.33 o
  -1   2   4      140.94      122.53      2.50 o
   0   2   4     5324.68     5145.46     22.61 o
   1   2   4    17809.12    16242.79    393.48 o
   2   2   4       17.13       15.27      1.63 o
   3   2   4     4920.05     5112.71    219.14 o
   4   2   4      387.07      381.49     16.15 o
   5   2   4     4265.47     4276.54     58.78 o
   6   2   4      803.94      769.98     27.31 o
   7   2   4      273.08      263.30      9.86 o
   8   2   4        5.65       20.15      4.16 o
   9   2   4      222.02      205.98     11.82 o
  10   2   4      151.91      146.09      5.22 o
  11   2   4      181.06      171.88      4.70 o
  12   2   4        3.97        3.33      1.33 o
 -12   3   4       68.48       70.10      4.50 o
 -11   3   4        0.37        1.67      1.83 o
 -10   3   4       25.86       23.74      2.35 o
  -9   3   4        9.65        6.14      2.83 o
  -8   3   4       33.02       33.77      2.55 o
  -7   3   4      703.82      723.38     15.44 o
  -6   3   4       42.93       39.80      5.66 o
  -5   3   4      230.09      271.43     13.15 o
  -4   3   4      111.36      114.57      7.99 o
  -3   3   4       22.24       48.26      2.62 o
  -2   3   4     2030.73     2096.51     17.85 o
  -1   3   4     1049.92     1088.99     10.86 o
   0   3   4      623.22      658.89     10.93 o
   1   3   4     4325.38     4106.80     33.55 o
   2   3   4     2729.10     2823.66     36.63 o
   3   3   4      839.90      857.24     22.48 o
   4   3   4      180.71      159.69     10.82 o
   5   3   4      511.09      487.57     20.65 o
   6   3   4       90.92       88.75      9.82 o
   7   3   4     1823.47     1743.13     25.75 o
   8   3   4       55.53       54.29      6.16 o
   9   3   4      665.95      583.00     13.60 o
  10   3   4       31.03       22.31      2.30 o
  11   3   4        5.68        5.55      1.51 o
 -12   4   4      319.76      335.87      8.16 o
 -11   4   4      323.11      338.18      9.99 o
 -10   4   4       34.79       42.82      3.50 o
  -9   4   4      300.13      280.08      9.10 o
  -8   4   4       42.70       40.94      3.21 o
  -7   4   4      290.40      300.47      7.91 o
  -6   4   4       86.91      110.90      9.82 o
  -5   4   4       97.38       69.94      7.16 o
  -4   4   4     1831.66     2053.34     35.97 o
  -3   4   4      621.53      657.12     11.30 o
  -2   4   4      233.37      227.32      6.24 o
  -1   4   4     1089.88     1139.85     15.86 o
   0   4   4      342.69      349.93      9.32 o
   1   4   4      319.23      358.21      8.44 o
   2   4   4      172.17      188.17     10.66 o
   3   4   4       98.28       86.76      7.99 o
   4   4   4      153.98      139.88     10.82 o
   5   4   4      479.90      462.26     21.15 o
   6   4   4      215.77      218.48      8.84 o
   7   4   4      125.10      109.14      5.11 o
   8   4   4      150.30      138.80      6.76 o
   9   4   4      569.25      524.40     12.70 o
  10   4   4      356.15      327.78      8.83 o
  11   4   4      750.49      727.23     12.20 o
 -11   5   4      145.25      165.85      4.80 o
 -10   5   4       96.64      102.57      4.88 o
  -9   5   4      359.37      345.86     13.32 o
  -8   5   4       29.74       34.03      3.91 o
  -7   5   4      687.42      743.93     17.86 o
  -6   5   4        0.98        1.97      1.67 o
  -5   5   4      979.31      952.71     16.75 o
  -4   5   4      187.52      206.90      7.43 o
  -3   5   4       62.11       58.23      3.68 o
  -2   5   4      740.92      815.69     16.03 o
  -1   5   4        0.32        0.74      1.00 o
   0   5   4      946.28     1011.12     22.40 o
   1   5   4     1461.30     1598.63     25.88 o
   2   5   4       11.05       12.32      2.83 o
   3   5   4      106.43      131.05     10.49 o
   4   5   4        5.29        7.16      2.50 o
   5   5   4        1.09       -2.00      2.00 o
   6   5   4       13.65       13.37      1.89 o
   7   5   4        2.85        2.08      1.52 o
   8   5   4       16.99       14.49      3.50 o
   9   5   4        4.41        4.00      2.50 o
  10   5   4       20.87       19.22      1.85 o
  11   5   4       51.81       55.26      2.63 o
 -11   6   4      143.27      163.69      6.49 o
 -10   6   4       77.19       66.59      3.75 o
  -9   6   4       25.78       23.15      4.00 o
  -8   6   4      371.57      339.37     13.82 o
  -7   6   4      856.00      870.35     52.70 o
  -6   6   4       52.64       54.01      3.50 o
  -5   6   4      169.52      174.37      5.87 o
  -4   6   4      207.35      194.84      7.64 o
  -3   6   4        4.72       13.56      2.17 o
  -2   6   4      229.79      232.47      8.48 o
  -1   6   4       70.07       95.85     10.91 o
   0   6   4       22.53       22.07      4.00 o
   1   6   4      108.46       82.10      5.76 o
   2   6   4      108.51      126.36      7.39 o
   3   6   4      190.29      202.99     14.15 o
   4   6   4       60.96       56.28      7.99 o
   5   6   4        2.54        5.14      1.67 o
   6   6   4      140.97      133.22      8.66 o
   7   6   4       17.55       12.82      3.33 o
   8   6   4       19.31       20.07      2.65 o
   9   6   4        0.23        1.75      1.53 o
  10   6   4       16.57       13.72      1.63 o
 -10   7   4      124.40      124.57      4.40 o
  -9   7   4       36.23       34.30      4.33 o
  -8   7   4      103.89      101.41      7.49 o
  -7   7   4        1.41        2.62      1.18 o
  -6   7   4       41.57       32.80      4.66 o
  -5   7   4      375.30      384.39     10.19 o
  -4   7   4       49.56       46.91      3.07 o
  -3   7   4      118.14      119.34      6.02 o
  -2   7   4      129.57      126.23      8.00 o
  -1   7   4       68.92       85.59      6.16 o
   0   7   4       91.36       87.90      6.30 o
   1   7   4      515.17      487.61     15.06 o
   2   7   4       95.35       88.24      6.63 o
   3   7   4      229.75      221.47      7.62 o
   4   7   4      794.43      874.80     12.41 o
   5   7   4       52.81       39.51      4.08 o
   6   7   4      477.30      436.79     11.18 o
   7   7   4       15.85       14.59      2.35 o
   8   7   4       71.08       68.16      4.35 o
   9   7   4       51.21       51.04      3.41 o
  10   7   4       10.34       12.18      1.41 o
 -10   8   4        0.02       -0.33      1.00 o
  -9   8   4       12.01       13.99      2.50 o
  -8   8   4        0.16        1.00      2.00 o
  -7   8   4      167.50      171.43     15.49 o
  -6   8   4       17.57       19.98      4.16 o
  -5   8   4      182.52      159.86      9.66 o
  -4   8   4      456.12      444.56     21.81 o
  -3   8   4      302.94      303.54      7.33 o
  -2   8   4       27.79       25.70      2.34 o
  -1   8   4     2251.59     2176.80     17.96 o
   0   8   4       26.64       20.64      2.53 o
   1   8   4        8.29        9.02      1.68 o
   2   8   4        7.14        8.95      1.36 o
   3   8   4        9.55       10.73      1.41 o
   4   8   4        1.61        4.16      1.41 o
   5   8   4      228.79      219.33      7.89 o
   6   8   4       86.72       88.37      5.00 o
   7   8   4       13.24       17.80      2.66 o
   8   8   4      198.50      194.92      9.16 o
   9   8   4      216.05      245.52      5.88 o
  -9   9   4       61.54       79.93      4.33 o
  -8   9   4        8.38       11.16      2.66 o
  -7   9   4       13.11       19.07      2.20 o
  -6   9   4        3.31        4.44      1.72 o
  -5   9   4        7.92        6.16      2.66 o
  -4   9   4      403.43      401.26     18.73 o
  -3   9   4       17.36       18.09      2.44 o
  -2   9   4      684.07      640.66     13.42 o
  -1   9   4      281.84      287.54      9.01 o
   0   9   4        0.64       -0.83      1.08 o
   1   9   4      275.00      248.75      8.54 o
   2   9   4       44.56       45.70      3.76 o
   3   9   4       10.21        8.91      1.50 o
   4   9   4      108.63      115.86      5.77 o
   5   9   4       61.66       52.71      3.88 o
   6   9   4       34.88       25.64      2.65 o
   7   9   4        0.58        0.17      1.00 o
   8   9   4       58.81       68.71      3.24 o
  -8  10   4      127.00      141.04      5.83 o
  -7  10   4       67.58       77.26      5.50 o
  -6  10   4      868.86      949.72     30.97 o
  -5  10   4      131.83      124.56      8.16 o
  -4  10   4      669.85      675.14     17.07 o
  -3  10   4       87.78       94.97      5.23 o
  -2  10   4        3.27        4.31      1.99 o
  -1  10   4        6.55        3.36      3.33 o
   0  10   4      374.62      317.05     13.49 o
   1  10   4       16.08        7.99      2.25 o
   2  10   4       37.83       37.02      3.53 o
   3  10   4       31.07       28.63      2.46 o
   4  10   4       17.63       13.52      2.12 o
   5  10   4       18.07       15.58      2.16 o
   6  10   4        1.93        3.91      1.30 o
   7  10   4        6.38        6.02      1.11 o
  -7  11   4       79.68       89.09      4.33 o
  -6  11   4        7.47        6.93      1.20 o
  -5  11   4      327.72      340.07     13.65 o
  -4  11   4      229.83      226.73      7.41 o
  -3  11   4      119.25      115.47      5.28 o
  -2  11   4       21.04       21.89      2.77 o
  -1  11   4       87.47       65.44      5.99 o
   0  11   4      387.80      374.83     13.82 o
   1  11   4      390.46      343.03     12.99 o
   2  11   4      116.29      108.57      7.16 o
   3  11   4        0.60       -0.17      1.18 o
   4  11   4       35.48       39.56      2.29 o
   5  11   4        3.19        5.71      1.13 o
   6  11   4        0.85        0.83      1.50 o
  -4  12   4        0.07        0.00      1.00 o
  -3  12   4        0.66       -0.50      1.50 o
  -2  12   4       50.18       52.94      3.24 o
  -1  12   4        9.55        9.53      1.88 o
   0  12   4       29.79       25.31      3.50 o
   1  12   4       47.23       55.78      4.83 o
   2  12   4       26.46       32.17      2.53 o
   3  12   4      366.82      401.27      7.21 o
  -2  13   4       17.62       28.31      2.50 o
  -1  13   4        2.18        2.09      0.92 o
   0  13   4        3.88        0.47      0.88 o
   1  13   4       85.13       99.95      3.30 o
   2  13   4        0.40        0.00      0.83 o
 -12   1   5        1.45       -0.08      0.94 o
 -11   1   5       93.19       85.59      4.89 o
 -10   1   5        1.28        3.53      1.99 o
  -9   1   5      212.26      210.16      7.16 o
  -8   1   5        2.30        0.36      1.14 o
  -7   1   5      321.77      324.55     16.98 o
  -6   1   5      461.66      517.76     12.36 o
  -5   1   5      311.38      316.49      8.70 o
  -4   1   5      477.51      533.77      8.57 o
  -3   1   5      163.14      170.19      4.32 o
  -2   1   5      932.63      911.22      7.86 o
  -1   1   5     2090.92     2016.57      9.27 o
   0   1   5     6200.34     5913.62     29.39 o
   1   1   5      534.05      517.74      8.40 o
   2   1   5       10.53        9.45      1.28 o
   3   1   5      968.07     1000.42     18.98 o
   4   1   5      300.53      322.40     10.13 o
   5   1   5      905.33      886.38     28.81 o
   6   1   5      399.37      338.43     12.77 o
   7   1   5      340.41      321.21     11.06 o
   8   1   5       79.95       69.11      6.83 o
   9   1   5       71.07       73.29      5.06 o
  10   1   5        0.01       -0.19      1.35 o
  11   1   5        0.01       -0.41      1.16 o
  12   1   5       29.68       28.97      2.50 o
 -12   2   5       79.33       79.10      5.00 o
 -11   2   5      112.17      108.14      5.42 o
 -10   2   5       95.07       95.77      5.65 o
  -9   2   5       26.88       23.88      2.50 o
  -8   2   5      445.62      463.69      8.63 o
  -7   2   5       31.02       40.96      6.49 o
  -6   2   5      926.82     1043.24     25.48 o
  -5   2   5      575.86      645.09     18.15 o
  -4   2   5     2425.00     2645.01     25.45 o
  -3   2   5      240.16      251.07      5.34 o
  -2   2   5       72.63       74.42      2.09 o
  -1   2   5      814.27      811.76      6.10 o
   0   2   5       41.82       32.60      2.20 o
   1   2   5     9521.39     9155.94     82.76 o
   2   2   5      512.20      515.56      9.36 o
   3   2   5      563.46      598.03     40.80 o
   4   2   5       98.19       75.27      7.33 o
   5   2   5      987.98      985.29     28.81 o
   6   2   5       24.93       21.98      4.83 o
   7   2   5      749.73      748.44     16.99 o
   8   2   5      239.55      223.63     12.16 o
   9   2   5        0.73        1.50      2.50 o
  10   2   5      312.90      291.59      7.27 o
  11   2   5       25.43       25.99      2.47 o
 -12   3   5       48.13       45.63      3.66 o
 -11   3   5      466.08      475.24     14.82 o
 -10   3   5       37.22       36.18      3.58 o
  -9   3   5        3.30        2.75      1.65 o
  -8   3   5      221.87      220.21      5.54 o
  -7   3   5        8.55        9.74      1.80 o
  -6   3   5       42.61       44.33      4.35 o
  -5   3   5       22.99       38.30      5.00 o
  -4   3   5     1066.23     1120.92     19.90 o
  -3   3   5       88.56       75.41      2.82 o
  -2   3   5      140.24      114.02      3.38 o
  -1   3   5      811.33      851.50     11.57 o
   0   3   5      900.18      967.34     13.24 o
   1   3   5        8.34       10.27      1.59 o
   2   3   5     2249.75     2302.79     34.14 o
   3   3   5      920.74      876.72     23.15 o
   4   3   5     3388.95     3564.00     51.95 o
   5   3   5       10.65       12.82      3.83 o
   6   3   5       59.19       69.94      8.83 o
   7   3   5       52.25       55.58      4.80 o
   8   3   5     2053.71     1806.06     34.47 o
   9   3   5       48.74       38.59      3.71 o
  10   3   5      323.75      311.97      9.09 o
  11   3   5       70.68       56.10      3.11 o
 -12   4   5      181.34      174.84      5.99 o
 -11   4   5      127.50      151.87      7.99 o
 -10   4   5      629.03      662.55     32.22 o
  -9   4   5      191.15      205.67     10.66 o
  -8   4   5       97.30       94.66      4.38 o
  -7   4   5      114.58      110.50      4.13 o
  -6   4   5      321.38      288.24     16.98 o
  -5   4   5      846.75      896.19     31.31 o
  -4   4   5     1647.10     1754.38     24.91 o
  -3   4   5       56.24       68.21      3.77 o
  -2   4   5     5039.25     5335.70     51.44 o
  -1   4   5       30.70       27.55      2.08 o
   0   4   5     1385.16     1491.95     12.95 o
   1   4   5     1343.34     1436.52     24.40 o
   2   4   5      428.37      461.42     16.82 o
   3   4   5     1079.30     1087.87     27.81 o
   4   4   5      446.35      428.62     18.98 o
   5   4   5       19.64       27.98      5.66 o
   6   4   5        0.13       -1.44      2.16 o
   7   4   5       29.82       25.40      3.06 o
   8   4   5       52.94       47.43      4.05 o
   9   4   5       75.90       69.28      4.77 o
  10   4   5      714.92      660.18     12.18 o
  11   4   5       82.75       88.92      4.95 o
 -11   5   5      125.86      124.89      6.66 o
 -10   5   5       15.05       15.45      4.25 o
  -9   5   5      313.46      305.06     12.32 o
  -8   5   5     1581.66     1615.94     29.64 o
  -7   5   5       80.45       80.92      4.71 o
  -6   5   5     1109.83     1087.43     16.16 o
  -5   5   5        4.44        4.65      1.75 o
  -4   5   5       62.43       66.50      4.22 o
  -3   5   5        5.22        4.60      1.23 o
  -2   5   5       32.33       62.44      3.57 o
  -1   5   5        0.73        4.79      1.09 o
   0   5   5       45.65       51.46      3.51 o
   1   5   5       34.34       61.25      3.35 o
   2   5   5       99.78       97.91      8.83 o
   3   5   5       10.28        1.67      2.16 o
   4   5   5       69.62       59.95      7.66 o
   5   5   5        4.32        6.02      2.00 o
   6   5   5       91.85       85.12      4.51 o
   7   5   5      131.27      127.18      6.29 o
   8   5   5       33.12       26.98      4.50 o
   9   5   5      155.66      150.87      9.16 o
  10   5   5        3.78        3.63      1.13 o
  11   5   5      206.80      216.80      4.71 o
 -11   6   5        2.30        3.66      1.33 o
 -10   6   5       35.85       39.30      2.84 o
  -9   6   5        0.00        3.83      2.33 o
  -8   6   5      564.14      618.83     33.80 o
  -7   6   5      672.10      672.32     38.22 o
  -6   6   5       65.47       53.49      3.94 o
  -5   6   5       11.33       10.89      2.01 o
  -4   6   5       55.20       54.84      4.08 o
  -3   6   5        5.86        8.23      1.69 o
  -2   6   5       90.20       81.33      4.65 o
  -1   6   5      565.20      597.90     16.66 o
   0   6   5       20.70       26.12      3.15 o
   1   6   5       53.64       66.18      5.12 o
   2   6   5        1.31        1.91      1.30 o
   3   6   5      278.68      250.61     15.82 o
   4   6   5      470.92      441.54     23.06 o
   5   6   5       86.34       79.24      5.42 o
   6   6   5      106.27      109.07      7.83 o
   7   6   5      310.19      310.39     13.15 o
   8   6   5      106.84      105.25      5.47 o
   9   6   5       80.68       86.28      4.59 o
  10   6   5        1.21       -0.72      0.85 o
 -10   7   5       17.82       19.09      1.92 o
  -9   7   5        8.07        4.66      2.16 o
  -8   7   5       37.25       41.49      3.29 o
  -7   7   5       23.09       16.73      2.41 o
  -6   7   5      542.07      506.88     16.65 o
  -5   7   5      294.97      271.45      8.48 o
  -4   7   5       53.96       48.67      3.14 o
  -3   7   5        4.39        4.71      1.17 o
  -2   7   5      467.09      484.56     23.65 o
  -1   7   5      552.55      512.55     23.15 o
   0   7   5      619.17      643.19     21.98 o
   1   7   5      536.09      523.35     15.63 o
   2   7   5      130.13      130.69      8.08 o
   3   7   5        1.83        2.43      1.03 o
   4   7   5      656.79      637.42     10.66 o
   5   7   5       31.69       37.48      5.00 o
   6   7   5      607.28      550.77     12.53 o
   7   7   5       30.49       32.85      4.83 o
   8   7   5       58.21       57.55      3.94 o
   9   7   5        7.55        7.55      1.59 o
  10   7   5      239.49      270.21      5.18 o
 -10   8   5        0.17       -0.83      1.00 o
  -9   8   5        8.79        6.33      2.00 o
  -8   8   5      202.96      204.94     11.74 o
  -7   8   5       46.47       48.33      3.64 o
  -6   8   5      109.15       96.08      7.49 o
  -5   8   5       44.08       41.46      5.16 o
  -4   8   5      503.09      474.56     10.83 o
  -3   8   5        6.80        4.97      1.37 o
  -2   8   5      719.64      722.66     11.28 o
  -1   8   5        0.56        0.30      1.22 o
   0   8   5       12.77       10.06      1.61 o
   1   8   5     1949.43     1900.12     20.26 o
   2   8   5       87.20       79.66      3.91 o
   3   8   5      403.02      393.89     13.90 o
   4   8   5        5.63        8.33      1.96 o
   5   8   5      391.21      353.03     17.98 o
   6   8   5       23.02       23.29      2.87 o
   7   8   5       99.91      106.42      5.18 o
   8   8   5      153.38      145.34      6.08 o
   9   8   5       74.09       89.14      3.35 o
  -9   9   5        9.33       11.77      1.28 o
  -8   9   5       65.60       68.94      5.16 o
  -7   9   5      118.49      128.40      5.18 o
  -6   9   5       23.05       25.09      2.75 o
  -5   9   5      391.92      388.66     14.82 o
  -4   9   5      802.87      767.19     14.08 o
  -3   9   5      777.12      744.74     14.22 o
  -2   9   5        0.03       -0.52      2.91 o
  -1   9   5     1218.28     1136.56     17.84 o
   0   9   5       43.58       33.32      3.53 o
   1   9   5        1.35        6.68      7.24 o
   2   9   5      197.37      201.79      7.71 o
   3   9   5      188.37      170.76      6.88 o
   4   9   5      594.99      601.69     35.72 o
   5   9   5       88.66       90.65      5.74 o
   6   9   5      114.33      107.13      4.98 o
   7   9   5        5.30        6.32      1.44 o
   8   9   5      279.31      291.46      6.16 o
  -8  10   5        7.89       13.49      2.00 o
  -7  10   5       60.57       58.71      3.50 o
  -6  10   5      162.72      157.36      5.58 o
  -5  10   5      225.52      223.63     10.49 o
  -4  10   5      282.26      283.04     11.07 o
  -3  10   5      182.97      157.30      6.52 o
  -2  10   5     1795.57     1610.62     22.40 o
  -1  10   5        2.12        2.50      1.65 o
   0  10   5      479.19      440.11     15.65 o
   1  10   5        3.36        3.76      1.82 o
   2  10   5      167.20      155.17      6.65 o
   3  10   5       59.48       58.22      4.08 o
   4  10   5        7.81        8.35      1.87 o
   5  10   5       69.95       72.10      5.83 o
   6  10   5       25.97       22.51      2.58 o
   7  10   5        2.57        0.99      0.92 o
  -7  11   5        5.78        5.66      1.50 o
  -6  11   5       98.52       90.10      3.32 o
  -5  11   5       99.21      101.55      4.30 o
  -4  11   5        4.12        4.82      2.25 o
  -3  11   5       29.18       26.08      2.60 o
  -2  11   5       28.33       28.97      4.16 o
  -1  11   5       77.61       65.44      5.99 o
   0  11   5      181.76      161.19      8.99 o
   1  11   5        0.56        2.83      2.50 o
   2  11   5       33.44       30.64      4.16 o
   3  11   5       52.88       50.53      3.39 o
   4  11   5       73.90       76.77      5.66 o
   5  11   5       54.17       68.77      5.00 o
   6  11   5        2.52        5.50      1.50 o
  -4  12   5        3.42        3.66      1.50 o
  -3  12   5       41.27       33.54      2.23 o
  -2  12   5        0.64       -0.18      1.50 o
  -1  12   5       32.70       32.64      3.83 o
   0  12   5       48.67       58.28      5.00 o
   1  12   5       34.04       41.13      4.16 o
   2  12   5      155.89      160.69      6.99 o
   3  12   5       12.99       21.05      1.70 o
  -1  13   5      106.51       93.94      3.05 o
   0  13   5        0.13        0.00      0.71 o
   1  13   5        8.29       15.35      1.41 o
 -12   0   6       36.54       40.46      4.00 o
 -11   0   6      449.91      400.31     14.49 o
 -10   0   6      116.04      107.14      6.16 o
  -9   0   6      222.94      201.52      8.00 o
  -8   0   6     2357.56     2346.43     26.42 o
  -7   0   6      139.97      159.03     11.16 o
  -6   0   6     4451.34     4747.12     57.78 o
  -5   0   6      523.41      580.48     18.82 o
  -4   0   6       33.15       47.29      5.00 o
  -3   0   6       48.52       55.16      2.23 o
  -2   0   6     1843.18     1768.55     37.30 o
  -1   0   6      405.92      470.81     44.21 o
   0   0   6       28.40       28.46      2.35 o
   1   0   6      411.21      416.18     15.57 o
   2   0   6      105.62       84.17      4.06 o
   3   0   6       27.69       25.76      2.53 o
   4   0   6       31.86       34.11      4.91 o
   5   0   6      461.46      476.08     19.98 o
   6   0   6      136.45      121.56     11.16 o
   7   0   6      138.91      135.38     12.32 o
   8   0   6        4.29        1.50      2.16 o
   9   0   6      341.58      342.86     14.99 o
  10   0   6        4.89        6.49      2.66 o
  11   0   6        7.78        6.66      2.33 o
 -12   1   6        3.11        3.50      1.23 o
 -11   1   6        5.11        2.60      1.75 o
 -10   1   6      804.15      789.72     25.24 o
  -9   1   6      142.29      120.31      4.49 o
  -8   1   6      843.89      875.81     12.13 o
  -7   1   6      171.24      198.99     13.49 o
  -6   1   6        3.65       12.74      2.46 o
  -5   1   6     2415.65     2931.38     54.12 o
  -4   1   6     1582.77     1749.40     19.89 o
  -3   1   6     2570.28     2796.93     16.11 o
  -2   1   6       25.76       30.42      2.08 o
  -1   1   6     1513.93     1441.18     15.03 o
   0   1   6      281.96      269.84      4.64 o
   1   1   6        0.11        3.44      1.58 o
   2   1   6       17.94       24.42      1.79 o
   3   1   6        4.81        5.12      1.04 o
   4   1   6      371.60      371.25     11.13 o
   5   1   6      281.23      261.16     12.99 o
   6   1   6       21.56       23.20      5.33 o
   7   1   6        1.77       -1.23      1.23 o
   8   1   6      660.35      581.65     19.65 o
   9   1   6       47.75       46.80      4.18 o
  10   1   6        7.15        7.54      1.96 o
  11   1   6        6.74        6.81      1.24 o
 -12   2   6        3.53        1.83      1.50 o
 -11   2   6        0.04        1.06      1.59 o
 -10   2   6        8.43        6.77      1.59 o
  -9   2   6      226.44      199.38      6.57 o
  -8   2   6       83.64       79.73      3.31 o
  -7   2   6      583.96      552.61     10.82 o
  -6   2   6       95.94       91.25      9.16 o
  -5   2   6        0.41        3.66      2.50 o
  -4   2   6      210.13      285.90      6.37 o
  -3   2   6     2313.52     2600.55     18.07 o
  -2   2   6      132.62      154.54      3.11 o
  -1   2   6      284.59      278.17      4.58 o
   0   2   6      423.13      472.20      7.22 o
   1   2   6       31.99       38.53      2.37 o
   2   2   6       85.30       72.64      3.86 o
   3   2   6       34.25       25.18      2.44 o
   4   2   6      663.40      717.53     22.65 o
   5   2   6      204.43      204.32     13.49 o
   6   2   6        0.01        1.00      1.83 o
   7   2   6     1814.89     1779.31     26.45 o
   8   2   6       32.28       26.98      4.83 o
   9   2   6       12.22       12.11      2.29 o
  10   2   6      222.65      209.47      6.05 o
  11   2   6       36.67       36.87      2.65 o
 -12   3   6      180.88      184.84      6.83 o
 -11   3   6        2.16        2.16      2.33 o
 -10   3   6      275.03      300.52     13.33 o
  -9   3   6        0.02        1.15      1.56 o
  -8   3   6       66.51       55.14      3.54 o
  -7   3   6      543.37      526.46      9.05 o
  -6   3   6      483.92      511.55     22.31 o
  -5   3   6       66.65       54.78      6.99 o
  -4   3   6       31.88       47.85      4.42 o
  -3   3   6      135.06      153.97      4.15 o
  -2   3   6     2489.17     2989.00     20.17 o
  -1   3   6      721.25      846.44      8.05 o
   0   3   6     2205.16     2263.08     21.08 o
   1   3   6      397.52      381.81      9.01 o
   2   3   6       18.78       36.30      4.66 o
   3   3   6       16.99       15.99      3.33 o
   4   3   6      857.23      771.65     24.64 o
   5   3   6       45.28       30.47      5.33 o
   6   3   6       19.43       24.97      6.24 o
   7   3   6        3.82        5.33      2.50 o
   8   3   6       63.75       61.78      6.83 o
   9   3   6      379.45      345.85     10.29 o
  10   3   6       76.59       68.66      3.49 o
  11   3   6        4.00        5.30      1.28 o
 -12   4   6      158.07      165.02      5.66 o
 -11   4   6      250.37      236.46      9.82 o
 -10   4   6       32.83       28.31      4.50 o
  -9   4   6      847.84      820.44     23.31 o
  -8   4   6       36.17       33.89      2.66 o
  -7   4   6        0.12       -1.54      1.54 o
  -6   4   6       64.27       64.54      6.83 o
  -5   4   6       91.67       88.70      6.21 o
  -4   4   6        4.34        5.03      2.08 o
  -3   4   6      326.96      395.62     11.86 o
  -2   4   6      591.07      614.08     11.50 o
  -1   4   6       45.19       54.49      4.06 o
   0   4   6     3181.93     3530.19     28.38 o
   1   4   6       31.14       25.48      3.25 o
   2   4   6      477.35      527.03     18.15 o
   3   4   6       12.87       28.47      4.66 o
   4   4   6       22.60       23.81      4.50 o
   5   4   6      327.03      316.55     17.65 o
   6   4   6       44.08       49.38      4.43 o
   7   4   6       54.23       49.88      4.05 o
   8   4   6       53.14       52.81      4.24 o
   9   4   6       30.73       34.46      3.41 o
  10   4   6       30.21       25.45      2.65 o
  11   4   6      454.47      445.05      9.16 o
 -11   5   6        2.06        3.83      1.67 o
 -10   5   6      596.11      587.15     16.82 o
  -9   5   6      193.66      207.54      8.83 o
  -8   5   6      471.89      477.18     11.12 o
  -7   5   6     1436.65     1425.08     19.73 o
  -6   5   6       75.66       71.65      4.47 o
  -5   5   6      445.21      483.76     15.01 o
  -4   5   6      651.96      726.71     13.94 o
  -3   5   6       75.04      109.17      5.18 o
  -2   5   6      936.28     1011.68     15.15 o
  -1   5   6     1969.13     2141.09     90.17 o
   0   5   6       64.69       70.95      3.65 o
   1   5   6      787.94      871.44     15.14 o
   2   5   6       22.32       17.65      3.83 o
   3   5   6       81.05       90.25      8.83 o
   4   5   6       38.71       34.80      6.16 o
   5   5   6        9.53        9.45      1.62 o
   6   5   6       79.08       70.42      4.64 o
   7   5   6       33.73       29.13      3.24 o
   8   5   6       76.12       73.60      6.49 o
   9   5   6       35.33       33.47      4.50 o
  10   5   6       57.02       55.44      2.75 o
 -11   6   6      171.03      184.67      6.66 o
 -10   6   6       23.15       20.98      3.33 o
  -9   6   6        0.23       -0.23      1.33 o
  -8   6   6       40.29       39.25      3.41 o
  -7   6   6      145.43      136.13      6.12 o
  -6   6   6      772.34      709.17     15.71 o
  -5   6   6       74.85       62.44      4.00 o
  -4   6   6        5.73        2.28      2.13 o
  -3   6   6       26.75       26.74      3.05 o
  -2   6   6       26.18       47.16      3.53 o
  -1   6   6      357.53      412.23     15.40 o
   0   6   6      183.83      194.60      8.08 o
   1   6   6       96.47      160.42      7.88 o
   2   6   6      205.99      218.47      9.70 o
   3   6   6        3.26        4.66      2.50 o
   4   6   6      636.38      589.41     19.90 o
   5   6   6      136.36      120.11      5.15 o
   6   6   6       86.91       90.75      7.16 o
   7   6   6       54.31       57.15      4.23 o
   8   6   6       74.92       71.23      4.53 o
   9   6   6       23.30       27.61      2.65 o
  10   6   6      260.89      288.10      5.09 o
 -10   7   6       64.74       62.94      4.50 o
  -9   7   6       18.80       16.15      2.83 o
  -8   7   6      184.94      175.98      6.42 o
  -7   7   6       33.94       38.08      3.35 o
  -6   7   6      199.41      185.58     10.66 o
  -5   7   6      554.62      531.86     16.65 o
  -4   7   6      497.21      476.83      8.60 o
  -3   7   6       41.22       40.68      2.40 o
  -2   7   6        1.46        0.75      2.50 o
  -1   7   6      122.28      104.24      9.99 o
   0   7   6       42.53       46.79      6.66 o
   1   7   6      415.38      420.79     20.65 o
   2   7   6       40.28       33.27      2.48 o
   3   7   6       68.80       63.43      3.35 o
   4   7   6     1256.89     1237.44     23.27 o
   5   7   6       32.86       31.30      3.15 o
   6   7   6       89.92       78.81      7.66 o
   7   7   6      262.06      242.46      8.05 o
   8   7   6        0.24        1.33      2.08 o
   9   7   6        5.20        7.35      1.67 o
 -10   8   6       31.02       32.14      2.66 o
  -9   8   6        0.12       -1.33      1.33 o
  -8   8   6      102.30      115.70      4.77 o
  -7   8   6       61.21       60.62      4.00 o
  -6   8   6      193.16      203.56      7.48 o
  -5   8   6        3.42        5.99      2.50 o
  -4   8   6        9.13       13.04      2.08 o
  -3   8   6      185.97      174.27      6.71 o
  -2   8   6       79.34       74.38      4.61 o
  -1   8   6     2265.18     2125.13     19.32 o
   0   8   6      439.01      424.03      9.18 o
   1   8   6      657.29      662.02     12.07 o
   2   8   6      414.91      401.52      9.49 o
   3   8   6      134.69      124.47      5.94 o
   4   8   6      216.19      211.17     12.74 o
   5   8   6      308.19      309.76     15.57 o
   6   8   6        0.18       -1.29      1.29 o
   7   8   6       43.19       41.29      3.29 o
   8   8   6      134.21      130.13      4.81 o
   9   8   6       22.93       24.33      1.70 o
  -9   9   6       27.51       28.14      2.66 o
  -8   9   6       68.88       73.76      3.15 o
  -7   9   6       24.85       25.94      2.58 o
  -6   9   6       35.35       39.54      3.29 o
  -5   9   6       49.45       49.96      5.50 o
  -4   9   6        7.74        6.79      1.72 o
  -3   9   6       55.76       57.95      4.12 o
  -2   9   6      465.56      423.33     10.83 o
  -1   9   6      532.48      458.69     11.42 o
   0   9   6        0.62        3.53      5.25 o
   1   9   6     2298.31     2143.80     43.88 o
   2   9   6      145.65      127.27      6.49 o
   3   9   6      234.85      216.30      7.75 o
   4   9   6      111.07      105.91      5.41 o
   5   9   6       85.89       76.99      7.83 o
   6   9   6        0.72        0.94      1.67 o
   7   9   6        1.56        0.33      1.04 o
   8   9   6       61.70       56.21      3.75 o
  -7  10   6        7.98        6.08      1.23 o
  -6  10   6       29.66       28.88      2.58 o
  -5  10   6      117.97      104.91      7.16 o
  -4  10   6       11.02       10.16      1.88 o
  -3  10   6      473.97      450.05     10.71 o
  -2  10   6      172.89      169.93      6.89 o
  -1  10   6      119.74      118.39      8.33 o
   0  10   6        8.51        3.50      2.83 o
   1  10   6       24.63       26.80      3.12 o
   2  10   6      118.08       99.81      5.29 o
   3  10   6       72.48       70.47      4.31 o
   4  10   6       19.01       24.98      4.00 o
   5  10   6      156.92      149.53      8.33 o
   6  10   6        0.02       -0.17      1.50 o
   7  10   6       39.39       28.47      2.83 o
  -6  11   6        5.54        6.11      1.11 o
  -5  11   6       11.91        8.99      1.59 o
  -4  11   6       54.33       68.22      3.60 o
  -3  11   6       27.67       26.48      3.50 o
  -2  11   6        7.97        5.83      2.50 o
  -1  11   6        0.40        1.50      2.00 o
   0  11   6      176.10      150.03      8.66 o
   1  11   6      264.06      260.44     10.99 o
   2  11   6       11.34       14.15      2.83 o
   3  11   6      103.53      109.47      4.74 o
   4  11   6      118.63      138.38      7.33 o
   5  11   6       18.59       22.81      3.00 o
  -4  12   6        0.03        0.00      1.33 o
  -3  12   6       52.79       54.17      2.58 o
  -2  12   6       83.60       82.46      4.41 o
  -1  12   6       22.08       24.98      3.33 o
   0  12   6       98.75       97.91      5.99 o
   1  12   6        0.30        0.50      1.33 o
   2  12   6       24.99       31.64      3.16 o
   3  12   6      199.23      202.18      4.50 o
  -1  13   6       47.85       56.62      3.16 o
   0  13   6        3.82        4.44      0.94 o
 -12   1   7       63.43       61.05      3.18 o
 -11   1   7        8.35        6.71      1.87 o
 -10   1   7      142.21      136.37      4.90 o
  -9   1   7      153.91      139.52      4.81 o
  -8   1   7      176.53      180.88      5.58 o
  -7   1   7        5.53        8.41      2.34 o
  -6   1   7       32.37       28.97      5.00 o
  -5   1   7      598.07      615.58     14.01 o
  -4   1   7      368.67      392.34     10.38 o
  -3   1   7     4459.48     4809.95     33.85 o
  -2   1   7      142.92      162.75      4.94 o
  -1   1   7      440.60      480.17      8.87 o
   0   1   7       49.88       53.21      2.50 o
   1   1   7       79.27       87.05      3.38 o
   2   1   7     1422.66     1438.43     14.65 o
   3   1   7       11.15       16.98      1.63 o
   4   1   7      500.44      527.78     10.72 o
   5   1   7      180.19      166.59      6.51 o
   6   1   7        0.21       -2.16      2.83 o
   7   1   7       58.68       69.17     12.32 o
   8   1   7        0.33       -2.16      2.16 o
   9   1   7      156.21      144.87      8.74 o
  10   1   7       23.50       26.16      3.08 o
  11   1   7        8.89        9.72      1.24 o
 -12   2   7        0.63        0.00      1.33 o
 -11   2   7        4.59        0.85      2.00 o
 -10   2   7      118.75      111.53      4.67 o
  -9   2   7       60.77       54.29      3.62 o
  -8   2   7        5.44        6.89      1.38 o
  -7   2   7      752.19      739.83     10.69 o
  -6   2   7      115.47       97.75      9.49 o
  -5   2   7     1302.55     1395.76     33.97 o
  -4   2   7      441.19      563.04      9.59 o
  -3   2   7     2314.76     2584.92     28.47 o
  -2   2   7     1424.72     1564.42     12.59 o
  -1   2   7      437.04      443.22      8.30 o
   0   2   7      111.15      126.61      3.90 o
   1   2   7     3051.90     3200.76     28.35 o
   2   2   7     2852.21     2926.81     30.47 o
   3   2   7      372.41      391.68     23.90 o
   4   2   7      134.58      119.89      9.66 o
   5   2   7      400.82      360.18     17.98 o
   6   2   7        1.45        5.31      2.25 o
   7   2   7       75.05       66.77      6.83 o
   8   2   7      663.26      590.14     19.82 o
   9   2   7       15.43       15.56      2.65 o
  10   2   7        7.64        5.84      1.44 o
  11   2   7       20.21       21.86      2.00 o
 -12   3   7        2.86        3.16      1.33 o
 -11   3   7       41.72       38.63      4.33 o
 -10   3   7       19.22       17.55      2.06 o
  -9   3   7       14.38       11.42      2.53 o
  -8   3   7       58.90       50.82      3.58 o
  -7   3   7      219.44      225.01      6.08 o
  -6   3   7      452.73      420.13     20.65 o
  -5   3   7       24.22       39.80      6.16 o
  -4   3   7       45.07       49.25      4.10 o
  -3   3   7     1536.31     1644.55     19.78 o
  -2   3   7     1432.09     1513.30     19.78 o
  -1   3   7        0.40        3.60      1.07 o
   0   3   7        2.53        6.62      1.48 o
   1   3   7     1195.89     1306.88     17.44 o
   2   3   7       24.48       15.49      3.16 o
   3   3   7     4940.42     4898.49     57.28 o
   4   3   7      263.76      267.43     14.65 o
   5   3   7      248.64      235.96     14.99 o
   6   3   7       18.36       16.53      2.63 o
   7   3   7      341.86      335.04     14.65 o
   8   3   7       99.07       91.75      7.99 o
   9   3   7       38.35       31.82      3.29 o
  10   3   7      291.45      269.04      6.43 o
  11   3   7      151.36      151.93      3.62 o
 -11   4   7       87.90       95.08      6.16 o
 -10   4   7      138.69      137.44     12.74 o
  -9   4   7      164.58      167.83      7.34 o
  -8   4   7      456.16      439.00     31.72 o
  -7   4   7        0.26       -0.61      0.74 o
  -6   4   7      249.13      234.44      5.95 o
  -5   4   7      278.85      306.32     21.23 o
  -4   4   7       93.19       88.61      8.24 o
  -3   4   7        2.32        3.57      1.40 o
  -2   4   7     1145.30     1358.14     15.43 o
  -1   4   7     1316.68     1497.42     23.94 o
   0   4   7        0.12        6.26      1.67 o
   1   4   7     1220.46     1281.80     18.66 o
   2   4   7     1408.87     1356.80     29.47 o
   3   4   7        0.03        1.00      1.00 o
   4   4   7       39.98       35.97      5.66 o
   5   4   7       20.13       12.42      4.00 o
   6   4   7       20.04       21.20      3.23 o
   7   4   7        1.35        1.82      1.72 o
   8   4   7        6.98        7.41      2.00 o
   9   4   7       13.47       14.60      2.32 o
  10   4   7       14.15       13.48      1.94 o
  11   4   7      199.87      207.12      4.53 o
 -11   5   7        5.05        7.16      2.00 o
 -10   5   7       25.35       25.15      2.50 o
  -9   5   7      219.80      240.12     10.66 o
  -8   5   7     1217.04     1234.30     63.44 o
  -7   5   7       20.38       19.93      5.00 o
  -6   5   7     2088.27     2067.95     37.47 o
  -5   5   7      341.16      352.24     13.13 o
  -4   5   7        6.06        8.14      2.33 o
  -3   5   7     1276.35     1329.36     23.06 o
  -2   5   7       45.18       78.44      3.62 o
  -1   5   7      343.49      368.01      8.90 o
   0   5   7      152.44      186.57      7.71 o
   1   5   7       62.22       68.11      3.74 o
   2   5   7       13.11       13.49      3.33 o
   3   5   7       23.79       13.65      3.83 o
   4   5   7       74.14       47.62      7.16 o
   5   5   7      406.71      415.31      9.28 o
   6   5   7      438.44      438.68     22.31 o
   7   5   7      396.12      368.26     10.58 o
   8   5   7      134.36      131.88      8.49 o
   9   5   7       81.47       78.22      4.40 o
  10   5   7        4.00        4.38      1.27 o
 -11   6   7        6.99        9.99      1.67 o
 -10   6   7        0.35        0.33      1.83 o
  -9   6   7       88.65      101.15      4.53 o
  -8   6   7       52.16       56.29      3.88 o
  -7   6   7      514.81      498.32     14.24 o
  -6   6   7        0.43       -0.92      1.30 o
  -5   6   7      520.93      491.74     10.95 o
  -4   6   7     1215.96     1180.14     23.65 o
  -3   6   7       78.16       80.17      5.99 o
  -2   6   7      283.19      318.02      9.33 o
  -1   6   7       84.43       86.38      4.61 o
   0   6   7       16.65       17.11      6.91 o
   1   6   7      189.42      191.83     12.99 o
   2   6   7      192.79      212.38     12.66 o
   3   6   7      750.75      748.06     15.83 o
   4   6   7        2.70        1.08      1.75 o
   5   6   7        0.65       -1.25      1.25 o
   6   6   7       46.64       38.89      3.64 o
   7   6   7      526.02      515.33     11.89 o
   8   6   7       13.10        9.39      1.99 o
   9   6   7       11.64       11.11      1.82 o
  10   6   7       15.63       14.13      1.22 o
 -10   7   7       31.40       33.30      3.33 o
  -9   7   7      187.00      201.32      7.83 o
  -8   7   7      149.77      143.72      5.70 o
  -7   7   7      188.39      183.96      6.94 o
  -6   7   7       39.84       32.53      3.20 o
  -5   7   7     1081.32     1029.75     23.15 o
  -4   7   7      120.29      111.88      4.26 o
  -3   7   7      961.93      955.47     14.78 o
  -2   7   7       42.12       47.33      5.74 o
  -1   7   7      254.63      251.14      7.76 o
   0   7   7     1840.22     1823.10     42.95 o
   1   7   7      630.79      632.53     11.24 o
   2   7   7     1465.73     1459.87     17.36 o
   3   7   7      897.29      874.93     13.52 o
   4   7   7      931.38      911.02     23.31 o
   5   7   7      806.68      847.17     53.70 o
   6   7   7        2.25        2.88      1.47 o
   7   7   7       50.43       46.68      3.63 o
   8   7   7        9.26       10.12      1.87 o
   9   7   7        2.11        0.61      1.00 o
  -9   8   7       41.19       40.77      1.95 o
  -8   8   7      110.34      123.89      4.89 o
  -7   8   7      645.29      642.59     12.19 o
  -6   8   7      588.57      551.60     12.07 o
  -5   8   7      314.09      315.55     13.15 o
  -4   8   7       98.41      100.32      6.49 o
  -3   8   7      601.67      560.04     12.01 o
  -2   8   7       39.35       41.45      5.33 o
  -1   8   7      292.44      274.66      7.05 o
   0   8   7        6.78        4.15      1.70 o
   1   8   7     1530.82     1456.35     20.13 o
   2   8   7      770.53      743.98     14.41 o
   3   8   7      467.68      463.99     11.34 o
   4   8   7      731.76      696.72     20.48 o
   5   8   7       76.89       67.08      4.91 o
   6   8   7        6.66        5.42      2.16 o
   7   8   7       26.23       24.73      2.51 o
   8   8   7       24.31       26.91      2.16 o
   9   8   7        0.56        0.00      1.00 o
  -9   9   7        6.76       12.32      1.83 o
  -8   9   7       61.61       65.51      2.88 o
  -7   9   7        0.01        2.01      1.28 o
  -6   9   7      238.02      254.36      7.77 o
  -5   9   7      112.04      111.73      7.66 o
  -4   9   7        0.05        0.90      2.91 o
  -3   9   7        7.84        9.22      4.41 o
  -2   9   7       80.77       75.31      4.71 o
  -1   9   7      299.28      250.67      8.48 o
   0   9   7      724.02      664.48     13.89 o
   1   9   7       93.86       74.89      4.82 o
   2   9   7       60.58       62.35      4.40 o
   3   9   7       14.51       20.64      2.65 o
   4   9   7       17.89       17.22      2.35 o
   5   9   7       10.22       10.66      2.83 o
   6   9   7        1.44        1.50      2.16 o
   7   9   7        0.26       -0.50      1.50 o
   8   9   7       47.29       44.13      3.16 o
  -7  10   7       37.61       53.21      3.83 o
  -6  10   7        5.78        7.84      1.53 o
  -5  10   7       23.28       29.31      3.83 o
  -4  10   7       11.13       11.27      1.92 o
  -3  10   7       22.16       18.34      2.47 o
  -2  10   7       25.09       19.82      3.83 o
  -1  10   7       62.37       72.94      6.66 o
   0  10   7      265.78      233.13     11.32 o
   1  10   7       36.87       45.30      8.41 o
   2  10   7        0.08       -0.43      2.66 o
   3  10   7       43.95       37.73      3.17 o
   4  10   7       24.24       29.97      4.16 o
   5  10   7        0.58       -0.17      1.83 o
   6  10   7      154.74      160.36      7.33 o
   7  10   7        1.50        0.33      1.00 o
  -6  11   7        6.70       10.16      1.83 o
  -5  11   7       42.61       46.29      4.00 o
  -4  11   7        1.11        1.17      1.17 o
  -3  11   7       40.96       43.63      4.16 o
  -2  11   7        0.17        1.17      1.83 o
  -1  11   7      159.44      158.86      8.66 o
   0  11   7       62.81       65.11      5.66 o
   1  11   7      174.83      172.18      8.83 o
   2  11   7        4.25        5.83      2.16 o
   3  11   7       29.42       39.99      2.87 o
   4  11   7        3.14        6.99      2.16 o
   5  11   7       58.08       77.43      4.83 o
  -4  12   7        0.47        0.00      1.33 o
  -3  12   7        0.71        0.61      0.83 o
  -2  12   7       69.63       71.10      4.66 o
  -1  12   7        0.01        1.17      1.67 o
   0  12   7       67.04       64.78      4.83 o
   1  12   7        2.95        5.16      1.83 o
   2  12   7      213.26      239.95      7.66 o
   3  12   7       95.84       91.75      4.16 o
 -12   0   8       60.64       77.93      4.83 o
 -11   0   8       27.52       28.14      4.00 o
 -10   0   8       29.97       32.65      3.41 o
  -9   0   8       26.56       24.49      3.00 o
  -8   0   8       32.14       24.73      3.12 o
  -7   0   8      236.84      228.96     11.32 o
  -6   0   8      107.00      138.21     10.49 o
  -5   0   8      899.28     1006.44     26.48 o
  -4   0   8      326.45      363.01     14.99 o
  -3   0   8     4239.34     4454.88     49.29 o
  -2   0   8      752.11      758.61     13.95 o
  -1   0   8       58.74       75.00      4.52 o
   0   0   8     1538.42     1543.21     19.78 o
   1   0   8        3.92        7.28      1.29 o
   2   0   8        7.53       17.89     10.49 o
   3   0   8      419.09      414.77     10.89 o
   4   0   8     2444.34     2603.75    143.62 o
   5   0   8      399.71      365.51     17.82 o
   6   0   8       35.68       32.64      5.66 o
   7   0   8      898.75      850.41     23.48 o
   8   0   8      628.35      605.80     19.98 o
   9   0   8      105.34      107.57      8.33 o
  10   0   8        2.30        0.50      2.00 o
  11   0   8       26.81       27.84      2.24 o
 -12   1   8       46.52       51.62      4.00 o
 -11   1   8       13.51       12.78      1.61 o
 -10   1   8        3.42        4.50      1.40 o
  -9   1   8       29.43       23.59      2.26 o
  -8   1   8      214.05      217.13      6.86 o
  -7   1   8       73.06       64.33      2.88 o
  -6   1   8       11.12        8.99      2.83 o
  -5   1   8       59.41       76.02      5.14 o
  -4   1   8        1.23        2.04      1.33 o
  -3   1   8      272.29      296.32      8.96 o
  -2   1   8      243.42      229.69      6.29 o
  -1   1   8     2265.64     2390.52     17.38 o
   0   1   8       54.07       51.23      3.11 o
   1   1   8       29.46       33.96      2.22 o
   2   1   8      404.59      398.16      8.18 o
   3   1   8       57.57       67.14      3.62 o
   4   1   8      423.03      468.95     14.26 o
   5   1   8       65.43       66.63      5.12 o
   6   1   8        7.78        9.28      2.06 o
   7   1   8       28.77       23.65      4.16 o
   8   1   8        3.35        1.91      2.00 o
   9   1   8        0.40        2.36      1.60 o
  10   1   8      109.34      105.23      5.12 o
  11   1   8        0.50        0.58      0.78 o
 -12   2   8      309.69      324.21      8.99 o
 -11   2   8        1.15       -0.20      1.08 o
 -10   2   8       34.59       26.77      2.54 o
  -9   2   8       23.48       23.23      2.59 o
  -8   2   8       43.55       45.31      2.79 o
  -7   2   8        0.25       -0.78      1.16 o
  -6   2   8       76.02       71.27      8.66 o
  -5   2   8      232.82      206.32     13.49 o
  -4   2   8      153.41      170.81     11.32 o
  -3   2   8     1532.01     1872.91     32.30 o
  -2   2   8      336.64      353.72      7.71 o
  -1   2   8     1319.56     1529.64     24.81 o
   0   2   8     5203.24     5411.28     70.69 o
   1   2   8        2.81        4.81      1.13 o
   2   2   8     5857.41     6100.54     50.46 o
   3   2   8        0.06        3.50      1.30 o
   4   2   8      130.07      146.86      7.48 o
   5   2   8       11.77       17.41      8.41 o
   6   2   8      207.62      201.38      8.63 o
   7   2   8       65.90       59.78      6.49 o
   8   2   8       27.28       23.65      4.33 o
   9   2   8       25.78       24.44      3.12 o
  10   2   8       96.63      104.50      4.04 o
  11   2   8       48.01       47.44      2.53 o
 -12   3   8      151.68      170.52      5.99 o
 -11   3   8       28.06       23.48      3.50 o
 -10   3   8        3.24        2.78      1.31 o
  -9   3   8        1.28        2.64      1.70 o
  -8   3   8      155.90      142.86      5.57 o
  -7   3   8       35.51       37.63      2.65 o
  -6   3   8      117.98      124.99      5.19 o
  -5   3   8      287.03      359.51     18.65 o
  -4   3   8     1385.55     1347.47     33.80 o
  -3   3   8       32.37       44.21      2.94 o
  -2   3   8      684.51      808.70     14.34 o
  -1   3   8     2487.60     2711.69     28.42 o
   0   3   8     3778.14     4299.84     62.86 o
   1   3   8     1390.37     1680.97     28.96 o
   2   3   8     1524.63     1601.58     30.14 o
   3   3   8      316.33      328.87     15.15 o
   4   3   8      533.35      608.29     22.31 o
   5   3   8      137.03      118.23     10.49 o
   6   3   8       29.25       27.47      2.80 o
   7   3   8       65.00       67.27      6.49 o
   8   3   8        9.53        8.33      3.00 o
   9   3   8      143.67      142.33      5.18 o
  10   3   8      141.12      148.90      5.47 o
  11   3   8       99.25       98.13      2.56 o
 -11   4   8      118.17      127.55      6.83 o
 -10   4   8       11.96       12.69      2.04 o
  -9   4   8       80.38       68.44      6.66 o
  -8   4   8      149.36      140.26      6.75 o
  -7   4   8        8.43        7.05      1.92 o
  -6   4   8      104.25      107.33      4.17 o
  -5   4   8      228.65      208.65     14.49 o
  -4   4   8       84.36      100.15     11.24 o
  -3   4   8       39.15       56.64      4.09 o
  -2   4   8       24.01       31.45      2.75 o
  -1   4   8      276.19      341.31     10.41 o
   0   4   8        0.10        4.45      1.08 o
   1   4   8      818.60      861.27     17.82 o
   2   4   8     2527.80     2689.95     41.96 o
   3   4   8        2.11        1.50      1.33 o
   4   4   8      937.21      917.85     28.81 o
   5   4   8        1.65        0.10      1.23 o
   6   4   8     1197.84     1107.41     28.31 o
   7   4   8      499.12      476.59     21.06 o
   8   4   8      200.55      192.62      7.52 o
   9   4   8      152.57      155.86      8.66 o
  10   4   8      232.79      241.09      5.22 o
 -11   5   8        1.48        0.67      1.33 o
 -10   5   8       24.00       26.72      2.58 o
  -9   5   8        9.90       11.02      1.99 o
  -8   5   8        0.31        0.00      2.00 o
  -7   5   8     1030.16     1010.60     24.15 o
  -6   5   8      357.55      341.99     11.37 o
  -5   5   8      407.52      355.85     19.32 o
  -4   5   8      591.21      595.68     28.06 o
  -3   5   8       55.17       66.59      5.29 o
  -2   5   8      104.70      103.69      5.07 o
  -1   5   8     1251.18     1333.85     21.36 o
   0   5   8       37.51       37.82      5.10 o
   1   5   8      297.03      323.05     15.15 o
   2   5   8     1268.70     1271.21     31.64 o
   3   5   8      112.21      100.24      9.49 o
   4   5   8      192.86      200.92     17.32 o
   5   5   8      668.53      692.40     21.08 o
   6   5   8      405.70      390.96     14.32 o
   7   5   8       23.69       28.97      4.33 o
   8   5   8        0.81        3.33      2.00 o
   9   5   8       28.18       22.31      2.41 o
  10   5   8      101.68      111.17      3.16 o
 -10   6   8      103.24       98.29      3.80 o
  -9   6   8       31.21       29.71      2.75 o
  -8   6   8       99.79       90.75      7.16 o
  -7   6   8        0.79        1.83      1.48 o
  -6   6   8     1435.69     1423.56     77.10 o
  -5   6   8     1636.05     1668.11     23.16 o
  -4   6   8      437.20      422.57     11.57 o
  -3   6   8     2555.18     2515.06     68.36 o
  -2   6   8      174.04      189.96      9.28 o
  -1   6   8       34.10       32.45      8.16 o
   0   6   8     1325.37     1368.72     62.69 o
   1   6   8        5.38        9.49      3.00 o
   2   6   8      202.29      197.82     13.65 o
   3   6   8      227.80      222.91      6.58 o
   4   6   8       12.02       15.21      2.68 o
   5   6   8      937.43      900.37     23.31 o
   6   6   8      629.12      624.54     36.88 o
   7   6   8      216.64      236.68     17.48 o
   8   6   8      275.13      272.49      7.93 o
   9   6   8       17.37       17.58      2.04 o
  10   6   8       37.93       38.80      2.83 o
 -10   7   8        5.15        6.82      1.17 o
  -9   7   8       22.73       24.31      3.33 o
  -8   7   8       60.87       53.79      3.46 o
  -7   7   8      145.76      154.49      6.29 o
  -6   7   8      530.19      571.32     15.32 o
  -5   7   8      698.59      676.07     18.65 o
  -4   7   8        2.30        1.96      1.11 o
  -3   7   8        8.03        4.38      1.18 o
  -2   7   8      309.76      280.23      8.30 o
  -1   7   8      402.46      383.29      7.91 o
   0   7   8       29.52       32.80      2.72 o
   1   7   8        5.74        8.24      1.54 o
   2   7   8        7.38        4.84      1.65 o
   3   7   8      753.63      767.33     19.23 o
   4   7   8      800.53      738.51     21.15 o
   5   7   8       53.12       49.29      5.83 o
   6   7   8      351.46      353.64     18.40 o
   7   7   8       44.99       62.02      3.93 o
   8   7   8        4.11        4.00      1.23 o
   9   7   8       11.87       12.46      2.58 o
  -9   8   8        9.89       11.20      1.50 o
  -8   8   8       88.20       90.53      3.13 o
  -7   8   8        8.33       15.62      2.18 o
  -6   8   8      545.19      513.54     11.46 o
  -5   8   8      302.41      334.54     13.15 o
  -4   8   8        3.17        4.18      2.50 o
  -3   8   8      587.95      549.49     11.83 o
  -2   8   8       37.17       37.91      3.35 o
  -1   8   8      647.58      618.98     10.60 o
   0   8   8      946.80      843.05     17.65 o
   1   8   8      233.63      228.59      8.12 o
   2   8   8      445.81      382.05     10.48 o
   3   8   8      269.70      271.41     12.41 o
   4   8   8       70.06       64.42      5.66 o
   5   8   8        2.70       22.81      4.16 o
   6   8   8        8.99        6.33      2.83 o
   7   8   8       25.87       22.52      2.09 o
   8   8   8       79.22       78.76      5.16 o
  -8   9   8      100.86      102.57      3.58 o
  -7   9   8        0.29        2.16      1.06 o
  -6   9   8       22.94       19.95      3.25 o
  -5   9   8        6.26        1.17      1.67 o
  -4   9   8       59.31       53.73      3.75 o
  -3   9   8      117.02      107.00      5.30 o
  -2   9   8      106.67       89.18      5.06 o
  -1   9   8      322.84      262.60     12.32 o
   0   9   8       92.86       69.62      4.65 o
   1   9   8      181.10      192.00      7.54 o
   2   9   8       74.73       80.93      4.94 o
   3   9   8        6.90        4.98      1.70 o
   4   9   8       63.29       62.61      5.25 o
   5   9   8        3.46        3.83      2.50 o
   6   9   8        1.37        2.00      2.00 o
   7   9   8       54.83       57.12      4.33 o
  -7  10   8       76.51       78.43      4.33 o
  -6  10   8       85.46       89.68      4.00 o
  -5  10   8      108.59      123.12      5.11 o
  -4  10   8       27.21       27.51      2.58 o
  -3  10   8       97.66       97.20      4.89 o
  -2  10   8       62.50       67.61      5.83 o
  -1  10   8        0.39        1.33      2.16 o
   0  10   8       38.00       33.64      4.66 o
   1  10   8        1.25        3.60      1.70 o
   2  10   8        7.08        8.66      1.94 o
   3  10   8       51.80       69.73      4.12 o
   4  10   8       30.53       29.97      4.00 o
   5  10   8       17.14       25.64      3.50 o
   6  10   8      200.94      218.81      7.99 o
  -6  11   8       22.64       31.31      2.66 o
  -5  11   8       38.58       47.79      4.00 o
  -4  11   8       99.16      112.23      5.33 o
  -3  11   8        6.87        5.16      1.83 o
  -2  11   8       67.27       60.45      5.16 o
  -1  11   8       45.21       47.12      4.83 o
   0  11   8       87.82       79.26      6.16 o
   1  11   8        0.14        1.83      2.00 o
   2  11   8       17.70       15.49      2.83 o
   3  11   8       16.23       19.32      2.66 o
   4  11   8        8.77        7.66      2.00 o
  -4  12   8        5.91        6.66      1.50 o
  -3  12   8      110.79      132.42      3.79 o
  -2  12   8       97.92      110.40      5.33 o
  -1  12   8        9.85       13.15      2.50 o
   0  12   8       76.17       87.42      5.16 o
   1  12   8        4.70        4.83      1.83 o
   2  12   8       23.23       19.82      2.33 o
 -12   1   9        9.43        8.99      1.83 o
 -11   1   9        7.46        9.83      1.57 o
 -10   1   9        8.77       11.96      1.60 o
  -9   1   9      526.25      488.56      8.84 o
  -8   1   9      442.03      417.68      9.48 o
  -7   1   9        7.61        6.75      1.11 o
  -6   1   9      257.58      255.11     15.32 o
  -5   1   9       48.90       45.64      4.15 o
  -4   1   9      223.72      276.34      9.50 o
  -3   1   9       22.60       37.60      3.39 o
  -2   1   9      412.95      410.74      8.90 o
  -1   1   9      386.41      420.86      7.88 o
   0   1   9      993.99      969.06     13.94 o
   1   1   9      107.51      110.90      6.01 o
   2   1   9      157.24      182.52      5.84 o
   3   1   9      479.22      512.30     13.68 o
   4   1   9      392.34      416.97     15.15 o
   5   1   9      186.64      212.27     10.82 o
   6   1   9       54.70       50.98      4.44 o
   7   1   9       14.79        8.33      3.16 o
   8   1   9       80.01       77.25      5.24 o
   9   1   9      255.10      245.70      8.48 o
  10   1   9        0.00       -0.56      1.06 o
  11   1   9       18.44       19.30      1.31 o
 -12   2   9       26.45       28.97      2.66 o
 -11   2   9       23.09       27.65      2.03 o
 -10   2   9       58.05       53.60      3.33 o
  -9   2   9        3.64        4.42      1.58 o
  -8   2   9      300.73      257.56      7.49 o
  -7   2   9      452.70      411.30      7.29 o
  -6   2   9      440.30      458.53      9.80 o
  -5   2   9      161.06      182.34     13.32 o
  -4   2   9       23.10       29.47      5.16 o
  -3   2   9      126.56      123.30      4.92 o
  -2   2   9     2192.26     2426.46     26.09 o
  -1   2   9      594.21      570.45     13.41 o
   0   2   9      140.97      133.14      6.59 o
   1   2   9       35.36       37.65      3.83 o
   2   2   9      164.96      158.51      5.59 o
   3   2   9       19.06       22.48      2.83 o
   4   2   9     1614.34     1697.97     25.73 o
   5   2   9      304.69      301.60     11.36 o
   6   2   9        0.27        1.57      4.00 o
   7   2   9       87.74       83.93      7.66 o
   8   2   9       12.52       13.15      3.66 o
   9   2   9        6.02        6.08      2.00 o
  10   2   9        5.21        4.95      1.30 o
  11   2   9       19.60       19.59      1.22 o
 -11   3   9      495.40      508.60      8.60 o
 -10   3   9       85.09       85.07      3.93 o
  -9   3   9       91.94      100.31      5.71 o
  -8   3   9      675.38      629.20      9.94 o
  -7   3   9       26.67       30.11      2.66 o
  -6   3   9        3.74        2.84      0.77 o
  -5   3   9      161.89      158.69     12.82 o
  -4   3   9       56.14       51.62      7.16 o
  -3   3   9      223.15      253.05      9.29 o
  -2   3   9      717.68      791.68     16.42 o
  -1   3   9      116.92      131.92      6.71 o
   0   3   9       28.67       35.21      3.58 o
   1   3   9     1926.40     1905.64     36.63 o
   2   3   9        9.90        6.04      1.69 o
   3   3   9      936.58      918.66     18.80 o
   4   3   9       88.15       98.41      7.16 o
   5   3   9      263.42      258.82      8.09 o
   6   3   9       44.77       42.63      5.16 o
   7   3   9      196.40      179.84     10.99 o
   8   3   9       55.64       51.36      4.05 o
   9   3   9      132.97      126.93      4.73 o
  10   3   9       10.69       11.93      1.82 o
 -11   4   9        8.50        7.49      2.00 o
 -10   4   9       93.61       91.78      4.53 o
  -9   4   9      123.76      120.23      8.49 o
  -8   4   9       10.60       15.76      2.59 o
  -7   4   9       19.09       17.17      2.65 o
  -6   4   9       64.24       56.87      3.11 o
  -5   4   9        9.09       15.53      4.17 o
  -4   4   9       69.55       79.26      9.16 o
  -3   4   9      206.87      259.51      9.20 o
  -2   4   9       32.48       21.71      2.84 o
  -1   4   9      134.26      148.57     10.16 o
   0   4   9      201.09      212.64      8.83 o
   1   4   9     1126.05     1160.97     30.31 o
   2   4   9     2515.20     2800.68     43.46 o
   3   4   9      125.39      134.88     10.32 o
   4   4   9       48.71       45.29      6.66 o
   5   4   9      202.63      203.87      7.45 o
   6   4   9       12.15        9.82      3.58 o
   7   4   9      148.15      143.38      6.58 o
   8   4   9      452.93      462.82     11.16 o
   9   4   9       21.10       21.10      2.46 o
  10   4   9        0.66        1.11      0.82 o
 -11   5   9       83.32       98.97      3.35 o
 -10   5   9        2.64        2.03      1.16 o
  -9   5   9        5.92        5.50      2.50 o
  -8   5   9       40.91       31.31      4.50 o
  -7   5   9       61.91       57.78      6.16 o
  -6   5   9       36.41       37.47      4.83 o
  -5   5   9       48.40       43.46      8.74 o
  -4   5   9       21.30       25.81      5.16 o
  -3   5   9       70.45       72.64      5.91 o
  -2   5   9      183.92      202.13      8.72 o
  -1   5   9       10.58       16.70      7.41 o
   0   5   9       23.76       18.53      2.80 o
   1   5   9      848.47      826.77     26.81 o
   2   5   9       55.54       61.78      7.16 o
   3   5   9     1040.23     1132.33     31.81 o
   4   5   9       18.96       21.65      5.50 o
   5   5   9      746.39      688.39     20.48 o
   6   5   9        5.97       13.65      2.50 o
   7   5   9      124.07      143.71      8.49 o
   8   5   9      246.34      270.02      8.74 o
   9   5   9        8.02        8.08      1.60 o
  10   5   9       97.34      106.64      5.00 o
 -10   6   9       20.79       13.98      1.56 o
  -9   6   9       60.81       57.95      5.33 o
  -8   6   9       58.16       58.45      5.66 o
  -7   6   9        6.35        4.33      2.66 o
  -6   6   9      146.64      142.87      9.33 o
  -5   6   9        1.24       -1.50      1.50 o
  -4   6   9      260.70      255.06      6.78 o
  -3   6   9     2504.96     2548.52     24.48 o
  -2   6   9      208.51      204.15     13.32 o
  -1   6   9     1929.15     1906.91     37.97 o
   0   6   9        1.81        2.85      5.74 o
   1   6   9      461.25      448.18     11.94 o
   2   6   9      344.50      353.71      7.63 o
   3   6   9        0.00        0.40      0.85 o
   4   6   9      154.10      164.52      9.82 o
   5   6   9       33.72       45.96      5.83 o
   6   6   9     1749.45     1804.90     94.83 o
   7   6   9      230.76      239.58     10.07 o
   8   6   9      133.02      133.30      7.08 o
   9   6   9       42.97       45.55      2.48 o
 -10   7   9        4.87        4.16      1.33 o
  -9   7   9       45.31       45.31      2.88 o
  -8   7   9       24.28       17.98      3.33 o
  -7   7   9      255.26      257.14     15.90 o
  -6   7   9        3.35        2.24      1.59 o
  -5   7   9     1599.85     1579.27     27.98 o
  -4   7   9     1739.28     1687.49     29.56 o
  -3   7   9     1376.73     1320.75     16.74 o
  -2   7   9       52.53       46.45      3.59 o
  -1   7   9     1095.90     1039.79     13.17 o
   0   7   9        4.02        1.65      1.06 o
   1   7   9      467.28      495.16     10.18 o
   2   7   9       44.61       48.36      3.88 o
   3   7   9        9.04        6.43      1.87 o
   4   7   9      204.04      188.33     10.82 o
   5   7   9      289.57      298.73     13.49 o
   6   7   9       94.22       91.92      7.49 o
   7   7   9       13.54       12.82      3.16 o
   8   7   9      124.26      132.38      6.99 o
   9   7   9        8.22        8.84      1.18 o
  -9   8   9        1.93        5.66      1.50 o
  -8   8   9       16.35       14.66      1.56 o
  -7   8   9       16.34       21.36      1.81 o
  -6   8   9        1.15        2.72      1.52 o
  -5   8   9      183.44      176.34      9.33 o
  -4   8   9        0.02        0.39      2.83 o
  -3   8   9       23.39       22.23      4.58 o
  -2   8   9     1097.22     1042.03     16.60 o
  -1   8   9      274.17      273.80      8.77 o
   0   8   9        1.94        4.91      1.80 o
   1   8   9      468.88      475.19     11.72 o
   2   8   9       14.02        7.93      1.84 o
   3   8   9      253.89      254.79      8.41 o
   4   8   9      289.63      302.55     22.73 o
   5   8   9       55.77       65.28      6.33 o
   6   8   9       42.01       38.47      4.66 o
   7   8   9       38.92       28.14      3.83 o
   8   8   9       27.39       30.97      3.00 o
  -8   9   9       44.64       60.71      2.71 o
  -7   9   9      182.23      195.51      5.55 o
  -6   9   9        5.55        8.08      1.77 o
  -5   9   9        0.31        0.67      1.30 o
  -4   9   9        0.08        1.09      2.25 o
  -3   9   9       17.65       13.87      3.25 o
  -2   9   9      213.31      202.82     10.49 o
  -1   9   9      297.71      275.59     12.49 o
   0   9   9      525.36      475.57     11.60 o
   1   9   9       88.76       89.02      5.18 o
   2   9   9      355.61      316.77      9.36 o
   3   9   9        3.05        5.84      1.64 o
   4   9   9       33.53       33.83      2.96 o
   5   9   9       70.53       50.62      5.00 o
   6   9   9       29.96       19.65      3.33 o
   7   9   9        0.00       -1.50      1.50 o
  -7  10   9      152.98      176.84      6.16 o
  -6  10   9       23.62       29.81      3.50 o
  -5  10   9       22.90       23.98      3.66 o
  -4  10   9        0.74        0.00      1.50 o
  -3  10   9        7.36        9.33      2.50 o
  -2  10   9       27.95       22.15      3.66 o
  -1  10   9        5.30        3.00      2.33 o
   0  10   9       55.89       57.12      5.66 o
   1  10   9       73.06       76.59      4.53 o
   2  10   9       29.73       27.58      2.94 o
   3  10   9      506.94      512.97     15.40 o
   4  10   9       50.99       46.29      4.66 o
   5  10   9        4.58        7.33      2.16 o
   6  10   9        0.32        0.00      1.17 o
  -5  11   9      106.59      136.05      5.99 o
  -4  11   9        4.00        6.52      1.20 o
  -3  11   9        5.06        7.49      2.16 o
  -2  11   9        0.05        0.83      1.67 o
  -1  11   9        3.71        1.50      1.83 o
   0  11   9       50.71       40.30      4.33 o
   1  11   9        0.00       -1.33      1.83 o
   2  11   9       16.81       19.15      3.00 o
   3  11   9       43.65       49.96      3.66 o
  -3  12   9       38.81       57.45      3.66 o
  -2  12   9       70.67       77.09      7.66 o
  -1  12   9       63.04       63.94      4.16 o
   0  12   9      129.20      126.89      5.66 o
   1  12   9       73.35       72.94      4.16 o
 -11   0  10       30.37       24.98      3.50 o
 -10   0  10       22.90       21.47      2.71 o
  -9   0  10       22.84       20.32      2.77 o
  -8   0  10       39.11       37.96      3.83 o
  -7   0  10      153.80      160.69      9.49 o
  -6   0  10       59.84       69.77      7.99 o
  -5   0  10      541.53      651.75     22.81 o
  -4   0  10       26.87       38.47      5.16 o
  -3   0  10     2312.75     2492.79     40.96 o
  -2   0  10       85.49       89.84      5.58 o
  -1   0  10      778.27      842.65     16.64 o
   0   0  10       18.32       17.65      4.00 o
   1   0  10      283.13      303.40     14.49 o
   2   0  10      603.36      583.65     20.32 o
   3   0  10      874.06      961.88     53.29 o
   4   0  10      362.21      402.69     12.24 o
   5   0  10      246.16      273.92     11.32 o
   6   0  10       66.67       67.23      4.35 o
   7   0  10     1121.27     1028.42     25.64 o
   8   0  10       26.19       22.81      4.33 o
   9   0  10       40.26       35.97      4.83 o
  10   0  10       88.53       90.42      6.16 o
 -11   1  10       60.11       67.35      2.45 o
 -10   1  10       53.35       53.08      2.76 o
  -9   1  10       51.19       45.12      2.83 o
  -8   1  10       12.17       11.12      1.88 o
  -7   1  10      184.95      185.46      5.58 o
  -6   1  10      262.73      267.31      9.68 o
  -5   1  10      148.60      170.74     13.65 o
  -4   1  10        0.90        1.27      1.50 o
  -3   1  10      300.47      275.27      9.64 o
  -2   1  10      125.88      149.11      5.79 o
  -1   1  10      102.96      133.18      6.83 o
   0   1  10        2.24       -0.34      1.07 o
   1   1  10       47.90       35.39      3.59 o
   2   1  10        7.10        1.19      1.20 o
   3   1  10       57.26       59.83      4.59 o
   4   1  10       25.75       17.55      2.80 o
   5   1  10      333.94      356.59      7.43 o
   6   1  10      464.90      467.04     22.31 o
   7   1  10      334.83      323.61     24.48 o
   8   1  10       84.68       83.61      5.24 o
   9   1  10      900.92      889.43     15.31 o
  10   1  10       64.91       64.52      2.88 o
 -11   2  10        1.55       -0.80      1.01 o
 -10   2  10       64.98       56.55      3.94 o
  -9   2  10        2.52        1.00      1.41 o
  -8   2  10      865.71      835.37     13.27 o
  -7   2  10     1142.67     1129.86     16.03 o
  -6   2  10      625.87      656.75     10.02 o
  -5   2  10      248.56      251.44     15.65 o
  -4   2  10       94.80       90.92      9.16 o
  -3   2  10       73.77       54.26      3.51 o
  -2   2  10       96.31       78.46      5.42 o
  -1   2  10      328.45      350.99     11.24 o
   0   2  10        2.47        5.23      5.08 o
   1   2  10      836.15      842.42     24.98 o
   2   2  10      869.35      959.56     36.30 o
   3   2  10     1419.55     1608.06     91.67 o
   4   2  10      151.90      184.33      8.83 o
   5   2  10      429.47      450.64      8.46 o
   6   2  10        4.98        6.16      2.16 o
   7   2  10      100.21       92.92      7.83 o
   8   2  10        8.16        7.52      3.00 o
   9   2  10        8.41        5.25      1.47 o
  10   2  10        1.27        0.84      1.10 o
 -11   3  10       29.58       29.83      1.81 o
 -10   3  10       15.13       15.81      2.18 o
  -9   3  10      181.27      172.06      7.18 o
  -8   3  10       25.24       24.75      2.16 o
  -7   3  10      317.81      323.75      8.20 o
  -6   3  10     1279.83     1262.15     15.31 o
  -5   3  10        0.00       -0.22      1.04 o
  -4   3  10        2.14        8.33      3.00 o
  -3   3  10       12.02       17.62      2.87 o
  -2   3  10       68.46       70.09      5.35 o
  -1   3  10      172.81      155.64      7.76 o
   0   3  10     1720.46     1800.90     25.96 o
   1   3  10     1235.53     1290.35     31.97 o
   2   3  10      137.56      126.22     10.49 o
   3   3  10       24.53       19.48      4.66 o
   4   3  10      974.49     1057.90     33.80 o
   5   3  10        0.47        2.01      1.96 o
   6   3  10        4.57        6.16      2.50 o
   7   3  10       10.42       12.99      3.50 o
   8   3  10      109.34      110.46      7.78 o
   9   3  10       13.69       18.02      1.92 o
  10   3  10        0.45        1.07      0.83 o
 -11   4  10       67.92       76.27      3.18 o
 -10   4  10      545.36      548.42     10.48 o
  -9   4  10       35.26       33.47      4.66 o
  -8   4  10       53.66       48.76      4.00 o
  -7   4  10       39.57       36.68      3.53 o
  -6   4  10      190.95      185.16      6.06 o
  -5   4  10      112.71      116.66      5.13 o
  -4   4  10      205.06      227.46     15.15 o
  -3   4  10       64.98       90.92      9.16 o
  -2   4  10       12.89       43.82     31.31 o
  -1   4  10       27.03       28.23      3.41 o
   0   4  10        7.73       12.51      2.35 o
   1   4  10      680.33      656.08     23.48 o
   2   4  10      528.47      547.01     22.31 o
   3   4  10       24.09       34.64      5.83 o
   4   4  10        0.61        1.26      0.85 o
   5   4  10       16.08       15.99      3.16 o
   6   4  10      156.36      162.65      6.75 o
   7   4  10       50.44       50.04      3.93 o
   8   4  10       34.58       34.57      3.20 o
   9   4  10       16.07       13.85      1.62 o
  10   4  10      326.11      351.48      6.41 o
 -11   5  10       20.63       24.15      2.33 o
 -10   5  10       77.67       80.96      3.76 o
  -9   5  10        3.08        3.16      2.16 o
  -8   5  10       64.53       60.95      6.16 o
  -7   5  10        0.08        2.00      2.16 o
  -6   5  10       98.11       81.09      7.16 o
  -5   5  10        0.64        1.74      1.23 o
  -4   5  10      837.91      809.78     29.14 o
  -3   5  10       23.94       22.81      5.16 o
  -2   5  10        4.34        3.11      1.59 o
  -1   5  10      160.74      162.15      8.18 o
   0   5  10      995.52      957.86     19.96 o
   1   5  10      476.03      442.61     20.15 o
   2   5  10       19.91       12.75      4.66 o
   3   5  10       34.74       43.36      2.49 o
   4   5  10      887.25      916.10     19.73 o
   5   5  10     1520.36     1447.55     28.81 o
   6   5  10       14.26       14.49      3.50 o
   7   5  10      459.33      467.85     15.82 o
   8   5  10       67.30       74.27      3.98 o
   9   5  10      739.20      773.64      8.65 o
 -10   6  10      156.25      164.84      3.66 o
  -9   6  10        3.01        0.33      1.83 o
  -8   6  10      134.05      132.05      8.33 o
  -7   6  10       43.08       41.96      5.33 o
  -6   6  10      196.18      166.85      9.99 o
  -5   6  10      361.56      310.56     13.65 o
  -4   6  10      492.01      506.55      9.65 o
  -3   6  10       10.13       15.60      1.56 o
  -2   6  10       22.51       27.78      2.75 o
  -1   6  10       14.47       12.68      1.85 o
   0   6  10      411.77      431.41      8.24 o
   1   6  10        0.65        2.44      1.15 o
   2   6  10      240.79      248.76      6.08 o
   3   6  10       71.95       81.32      3.82 o
   4   6  10      274.42      265.43     12.66 o
   5   6  10      281.69      269.93     12.66 o
   6   6  10      293.76      277.92     12.66 o
   7   6  10       15.23       31.47      4.50 o
   8   6  10      298.32      296.90     10.82 o
   9   6  10       61.54       66.51      3.05 o
  -9   7  10        1.75        1.92      1.04 o
  -8   7  10       44.38       42.82      3.05 o
  -7   7  10       31.15       30.85      2.94 o
  -6   7  10      206.70      195.00      7.05 o
  -5   7  10      250.80      269.20      7.89 o
  -4   7  10      402.35      401.78     11.99 o
  -3   7  10       34.68       22.70      4.16 o
  -2   7  10      897.76      878.82     15.01 o
  -1   7  10      458.16      454.00     10.88 o
   0   7  10      114.44      115.62      4.93 o
   1   7  10       26.71       31.23      3.17 o
   2   7  10     1032.03     1025.77     16.78 o
   3   7  10       34.31       33.55      3.24 o
   4   7  10       49.74       45.91      3.63 o
   5   7  10       21.10       14.82      3.66 o
   6   7  10      322.38      332.21     13.15 o
   7   7  10      166.89      168.68      8.66 o
   8   7  10       38.19       42.13      3.83 o
  -8   8  10        2.07       -0.37      1.05 o
  -7   8  10       44.81       43.04      4.66 o
  -6   8  10      540.05      537.56     29.64 o
  -5   8  10       61.56       72.72      4.34 o
  -4   8  10      381.91      343.27      9.00 o
  -3   8  10       46.27       40.42      3.29 o
  -2   8  10      296.22      282.42     12.49 o
  -1   8  10      869.90      811.45     21.65 o
   0   8  10     1379.02     1332.43     19.29 o
   1   8  10      546.22      485.59     21.48 o
   2   8  10      151.81      151.14      6.65 o
   3   8  10        0.24        0.30      1.35 o
   4   8  10       22.49       22.86      2.56 o
   5   8  10        0.00        1.17      2.16 o
   6   8  10       16.21       12.82      3.00 o
   7   8  10       56.20       50.46      4.33 o
   8   8  10        0.00        1.00      1.00 o
  -8   9  10       86.10       94.75      4.33 o
  -7   9  10        1.33        0.67      1.67 o
  -6   9  10       72.20       76.16      3.86 o
  -5   9  10      171.19      168.12      6.11 o
  -4   9  10       24.82       21.61      2.35 o
  -3   9  10       39.00       41.30      4.83 o
  -2   9  10       20.21       12.49      3.16 o
  -1   9  10       76.47       62.44      6.33 o
   0   9  10       15.51       11.16      3.16 o
   1   9  10      443.33      459.43     11.18 o
   2   9  10      114.97      102.18      5.30 o
   3   9  10      129.31      137.11      5.82 o
   4   9  10       80.38       94.93      4.66 o
   5   9  10        9.04        8.66      2.50 o
   6   9  10      100.29      107.57      5.99 o
   7   9  10       17.05       13.32      1.83 o
  -7  10  10       26.00       21.65      2.16 o
  -6  10  10       33.85       33.64      3.33 o
  -5  10  10        8.01       11.32      2.50 o
  -4  10  10        0.82        1.08      1.16 o
  -3  10  10       24.81       27.48      3.50 o
  -2  10  10        2.02        2.00      1.83 o
  -1  10  10       10.66       11.99      3.00 o
   0  10  10        2.24        1.50      2.16 o
   1  10  10        8.21        8.49      2.50 o
   2  10  10      148.05      168.72      6.06 o
   3  10  10        0.49        2.50      1.28 o
   4  10  10       28.74       41.63      4.00 o
   5  10  10      111.50      108.74      5.66 o
  -5  11  10        1.16        1.83      1.17 o
  -4  11  10      193.67      255.11      8.49 o
  -3  11  10        1.72        0.56      1.04 o
  -2  11  10        7.22       11.32      2.33 o
  -1  11  10       15.11       15.49      3.00 o
   0  11  10       23.94       25.98      3.50 o
   1  11  10        1.32        1.33      1.50 o
   2  11  10        0.94        0.33      1.33 o
   3  11  10      117.54      110.24      4.50 o
  -2  12  10       83.73      113.33      3.24 o
  -1  12  10       88.60       97.25      4.16 o
   0  12  10        3.38        2.16      1.17 o
   1  12  10        0.29        1.17      0.83 o
 -11   1  11        0.00        0.69      0.79 o
 -10   1  11       78.05       81.16      2.81 o
  -9   1  11       31.32       32.35      2.40 o
  -8   1  11        8.11       10.01      2.07 o
  -7   1  11        0.18        1.95      1.03 o
  -6   1  11      268.61      286.29      6.59 o
  -5   1  11      241.26      243.45     15.32 o
  -4   1  11      197.74      216.15      9.22 o
  -3   1  11       81.67       73.46      5.24 o
  -2   1  11     1371.62     1461.90     18.98 o
  -1   1  11      357.79      335.41     11.42 o
   0   1  11      599.56      575.82     15.01 o
   1   1  11       12.57       12.87      2.29 o
   2   1  11      116.23       99.35      6.36 o
   3   1  11       20.00       16.09      5.08 o
   4   1  11       66.47       79.60      8.33 o
   5   1  11       88.89       90.20      4.88 o
   6   1  11       76.57       80.58      3.89 o
   7   1  11        1.09        2.50      1.28 o
   8   1  11        0.33        1.37      1.67 o
   9   1  11      268.56      280.96     11.07 o
  10   1  11        1.32        0.54      0.83 o
 -11   2  11       55.00       59.67      2.36 o
 -10   2  11       47.05       51.55      2.95 o
  -9   2  11        0.36        0.80      1.10 o
  -8   2  11      171.14      180.22      6.11 o
  -7   2  11       63.23       60.40      3.13 o
  -6   2  11      513.99      460.53     10.38 o
  -5   2  11       42.95       42.10      3.07 o
  -4   2  11        0.13       -2.16      2.16 o
  -3   2  11      316.06      323.38      8.95 o
  -2   2  11      104.86       88.00      6.06 o
  -1   2  11        0.36        5.44      5.25 o
   0   2  11      102.02       99.34      6.42 o
   1   2  11       15.21       16.32      3.83 o
   2   2  11       10.81       43.29      6.33 o
   3   2  11      536.28      570.66     22.48 o
   4   2  11       89.70       88.27      5.33 o
   5   2  11       36.15       34.95      3.73 o
   6   2  11      207.33      193.66     10.82 o
   7   2  11      255.68      257.40     13.24 o
   8   2  11      124.34      123.85      6.01 o
   9   2  11        8.04        7.42      1.43 o
  10   2  11      185.24      191.54      4.91 o
 -11   3  11        8.07        5.41      0.93 o
 -10   3  11      234.46      249.57      7.18 o
  -9   3  11     1668.71     1613.70     31.47 o
  -8   3  11       71.69       71.00      3.39 o
  -7   3  11     1986.76     1848.07     22.05 o
  -6   3  11      105.44       98.52      6.27 o
  -5   3  11      781.07      755.12     13.16 o
  -4   3  11      399.03      369.17     19.65 o
  -3   3  11      612.35      616.50     17.07 o
  -2   3  11       60.76       78.29      7.58 o
  -1   3  11       82.83       82.98      5.92 o
   0   3  11      249.24      251.96     10.30 o
   1   3  11       75.75       99.74      9.33 o
   2   3  11     1377.20     1375.61     35.64 o
   3   3  11       42.44       42.96      6.99 o
   4   3  11      245.98      250.08      7.01 o
   5   3  11        4.67        9.21      3.08 o
   6   3  11      227.34      224.97     11.82 o
   7   3  11       48.45       57.47      5.25 o
   8   3  11      295.80      303.43      5.97 o
   9   3  11       79.88       82.74      3.91 o
  10   3  11      154.72      157.70      4.10 o
 -11   4  11      267.83      260.60      7.16 o
 -10   4  11      191.62      228.20      5.26 o
  -9   4  11        0.55        1.50      2.00 o
  -8   4  11        0.81        3.77      1.50 o
  -7   4  11      230.09      203.49     11.32 o
  -6   4  11      468.99      422.13     15.99 o
  -5   4  11      210.38      191.66      6.65 o
  -4   4  11      172.30      163.73      7.54 o
  -3   4  11       16.72       18.48      4.33 o
  -2   4  11      185.35      191.14      9.12 o
  -1   4  11      437.84      424.77     13.59 o
   0   4  11       47.51       61.13      5.35 o
   1   4  11      238.14      229.46     14.82 o
   2   4  11      222.53      215.14     14.82 o
   3   4  11       71.18       72.69      3.09 o
   4   4  11      875.37      928.97     18.87 o
   5   4  11       57.36       56.45      5.66 o
   6   4  11        5.14        3.00      2.16 o
   7   4  11      119.09      120.70      5.74 o
   8   4  11      206.09      216.32      6.16 o
   9   4  11       33.49       36.79      2.01 o
 -10   5  11        2.79        3.72      1.11 o
  -9   5  11      247.32      245.62      9.99 o
  -8   5  11       98.36       93.60      4.99 o
  -7   5  11       71.75       77.10      6.99 o
  -6   5  11       38.24       32.97      5.00 o
  -5   5  11      162.53      158.53      9.82 o
  -4   5  11      354.68      371.90      7.21 o
  -3   5  11      431.93      438.51      9.00 o
  -2   5  11      517.71      517.67     10.80 o
  -1   5  11      294.48      308.00      7.05 o
   0   5  11      448.10      422.06      8.26 o
   1   5  11      371.21      379.30      8.75 o
   2   5  11       75.21       74.48      3.39 o
   3   5  11      479.89      502.19      8.48 o
   4   5  11      153.11      160.94      6.53 o
   5   5  11      213.05      204.15     10.82 o
   6   5  11       36.00       42.13      5.16 o
   7   5  11      351.53      374.17     13.65 o
   8   5  11      216.13      228.36      9.49 o
   9   5  11        0.80        0.39      0.92 o
 -10   6  11       31.28       38.63      2.25 o
  -9   6  11        4.42        5.16      1.30 o
  -8   6  11       11.66       14.69      1.76 o
  -7   6  11       10.76       10.82      3.00 o
  -6   6  11        4.81        4.71      1.60 o
  -5   6  11      193.84      164.76      6.76 o
  -4   6  11      162.61      186.73      7.99 o
  -3   6  11      643.51      637.04     10.95 o
  -2   6  11      846.35      804.66     16.34 o
  -1   6  11      190.13      192.55      6.88 o
   0   6  11      193.43      183.21      8.03 o
   1   6  11       45.48       44.31      2.64 o
   2   6  11       35.96       30.60      2.52 o
   3   6  11      213.92      215.91      6.21 o
   4   6  11        0.06       -0.71      1.23 o
   5   6  11       87.05       83.76      7.16 o
   6   6  11      165.05      156.86      9.33 o
   7   6  11      186.64      190.50      9.33 o
   8   6  11      109.02      104.47      4.05 o
   9   6  11      291.72      300.07      7.49 o
  -9   7  11       43.15       48.05      2.47 o
  -8   7  11       24.40       20.54      1.69 o
  -7   7  11       77.61       70.12      4.10 o
  -6   7  11        3.96        6.57      1.75 o
  -5   7  11       54.86       70.19      4.34 o
  -4   7  11      115.25       98.41      6.83 o
  -3   7  11       19.14       12.42      2.91 o
  -2   7  11       14.33       13.99      3.33 o
  -1   7  11      394.65      392.46     23.98 o
   0   7  11      455.68      492.84     11.51 o
   1   7  11       48.96       49.69      3.86 o
   2   7  11        8.03        3.00      1.65 o
   3   7  11      382.90      397.23     10.35 o
   4   7  11      197.76      196.73     16.74 o
   5   7  11        5.08        2.66      2.33 o
   6   7  11       14.04        9.66      2.66 o
   7   7  11        0.68       -1.17      1.67 o
   8   7  11       48.60       47.50      5.83 o
  -8   8  11      146.60      146.34      4.75 o
  -7   8  11      183.48      186.00      8.83 o
  -6   8  11        0.08        1.83      2.33 o
  -5   8  11      252.27      250.45     10.99 o
  -4   8  11       39.56       41.95      3.18 o
  -3   8  11       38.47       32.64      4.50 o
  -2   8  11        2.15        3.16      2.50 o
  -1   8  11       66.25       58.12      6.16 o
   0   8  11        9.63        6.12      1.75 o
   1   8  11     1955.39     1908.47     22.95 o
   2   8  11      488.39      494.87     11.60 o
   3   8  11       22.31       20.02      2.53 o
   4   8  11      126.87      131.22      5.45 o
   5   8  11       25.45       29.97      4.16 o
   6   8  11       11.20        8.66      2.33 o
   7   8  11        1.84        0.50      1.17 o
  -7   9  11      170.86      159.36      6.83 o
  -6   9  11        3.38        3.83      2.16 o
  -5   9  11       46.39       44.79      4.83 o
  -4   9  11      214.77      223.94      9.57 o
  -3   9  11       39.26       38.80      4.66 o
  -2   9  11       78.33       74.10      6.33 o
  -1   9  11       76.03       79.76      6.83 o
   0   9  11      111.87      106.41      7.83 o
   1   9  11        0.71        2.02      1.47 o
   2   9  11      393.50      419.38     10.13 o
   3   9  11      472.89      509.88     10.74 o
   4   9  11        1.25        5.33      2.33 o
   5   9  11      276.85      278.75      9.82 o
   6   9  11       22.60       30.81      2.83 o
  -6  10  11       59.76       71.27      4.33 o
  -5  10  11        6.12        4.66      2.00 o
  -4  10  11        2.33        2.50      1.75 o
  -3  10  11       18.79       17.32      2.66 o
  -2  10  11        4.31        6.49      2.33 o
  -1  10  11        9.84       12.49      3.16 o
   0  10  11        8.75        5.16      2.33 o
   1  10  11        0.20        0.50      2.00 o
   2  10  11       83.65       94.42      5.99 o
   3  10  11      267.46      299.01      6.87 o
   4  10  11      167.62      168.35      6.99 o
   5  10  11       11.02       18.15      2.16 o
  -4  11  11       11.60       15.99      2.33 o
  -3  11  11      135.91      162.55      4.50 o
  -2  11  11       40.51       45.02      2.65 o
  -1  11  11       20.07       25.64      3.16 o
   0  11  11       15.01       16.65      2.66 o
   1  11  11        2.18        0.67      1.33 o
   2  11  11        8.78       15.82      2.16 o
 -11   0  12     1104.38     1207.93     17.32 o
 -10   0  12      201.44      216.36      5.24 o
  -9   0  12      353.60      373.36      7.93 o
  -8   0  12       22.29       19.02      2.22 o
  -7   0  12     1159.46     1123.28     25.98 o
  -6   0  12      160.69      152.86      8.99 o
  -5   0  12      333.56      328.73     10.20 o
  -4   0  12      129.00      140.38     11.16 o
  -3   0  12       86.41       99.41      9.16 o
  -2   0  12     1417.54     1451.88     33.80 o
  -1   0  12      114.41      106.07      9.49 o
   0   0  12        0.22        1.50      1.83 o
   1   0  12        0.07        3.16      2.33 o
   2   0  12      112.72       98.08      9.49 o
   3   0  12      240.79      257.11     15.15 o
   4   0  12       14.96       23.81      2.88 o
   5   0  12      117.50      126.03      6.00 o
   6   0  12       65.54       67.33      4.47 o
   7   0  12       67.35       63.07      6.16 o
   8   0  12      304.10      289.91     12.49 o
   9   0  12       14.87       15.82      3.16 o
  10   0  12       27.60       39.30      3.16 o
 -11   1  12        7.35        5.50      0.86 o
 -10   1  12       68.08       65.21      2.42 o
  -9   1  12       11.18       12.71      1.44 o
  -8   1  12        0.00        0.34      0.89 o
  -7   1  12      300.99      316.51      6.56 o
  -6   1  12       29.10       31.45      2.38 o
  -5   1  12        0.22        2.78      1.25 o
  -4   1  12       74.92       74.36      7.08 o
  -3   1  12       86.68      121.16      6.99 o
  -2   1  12       44.68       54.72      5.00 o
  -1   1  12      479.01      497.18     14.60 o
   0   1  12       21.39       24.47      4.00 o
   1   1  12       78.06       71.98      7.24 o
   2   1  12      101.41      109.31      9.24 o
   3   1  12       37.63       37.58      2.49 o
   4   1  12       20.80       24.47      2.95 o
   5   1  12       99.47      101.71      4.35 o
   6   1  12       78.25       77.79      3.33 o
   7   1  12       50.64       45.74      3.04 o
   8   1  12       92.56      100.84      5.30 o
   9   1  12      566.25      573.22      8.26 o
  10   1  12       74.87       72.60      4.00 o
 -11   2  12        0.11        0.17      0.86 o
 -10   2  12      200.71      202.83      5.15 o
  -9   2  12        6.88        2.65      0.88 o
  -8   2  12        0.05        1.28      1.15 o
  -7   2  12      505.75      530.14     22.30 o
  -6   2  12      833.02      777.35     15.57 o
  -5   2  12      210.40      209.66      6.80 o
  -4   2  12      141.23      136.52      6.86 o
  -3   2  12      150.04      115.90     10.49 o
  -2   2  12      175.93      171.63      8.71 o
  -1   2  12     1301.46     1250.29     23.90 o
   0   2  12       36.23       26.64      5.00 o
   1   2  12      948.08      986.12     29.97 o
   2   2  12      102.25       98.58      9.66 o
   3   2  12      810.80      812.41     10.26 o
   4   2  12        0.01        0.23      2.00 o
   5   2  12       16.56       12.51      1.96 o
   6   2  12       21.05       23.20      2.22 o
   7   2  12        4.22        5.61      1.37 o
   8   2  12       16.04       17.85      1.55 o
   9   2  12      163.81      176.85      4.41 o
 -11   3  12       20.11       22.04      1.59 o
 -10   3  12      172.23      159.25      4.38 o
  -9   3  12        8.66        4.65      3.25 o
  -8   3  12      523.80      549.17     24.15 o
  -7   3  12      171.95      205.41      6.15 o
  -6   3  12       20.25       17.45      5.16 o
  -5   3  12      748.64      770.81     14.13 o
  -4   3  12        9.47       10.64      1.30 o
  -3   3  12      108.02       92.99      6.57 o
  -2   3  12        5.14        2.73      3.83 o
  -1   3  12      303.67      315.21     12.07 o
   0   3  12       36.50       39.80      6.16 o
   1   3  12      299.78      298.90     16.82 o
   2   3  12      171.04      170.16      7.45 o
   3   3  12       14.97       15.88      1.55 o
   4   3  12       24.82       28.97      4.16 o
   5   3  12        3.85        3.69      1.35 o
   6   3  12       92.86       86.42      7.16 o
   7   3  12        4.07        2.90      1.64 o
   8   3  12       25.13       26.44      1.75 o
   9   3  12       18.54       16.94      2.00 o
 -10   4  12       51.67       47.82      2.32 o
  -9   4  12      100.04      121.62      5.24 o
  -8   4  12      428.44      440.82     27.98 o
  -7   4  12       57.82       64.83      6.66 o
  -6   4  12        9.86       16.49      3.83 o
  -5   4  12       28.07       34.06      3.34 o
  -4   4  12      466.09      486.46     10.17 o
  -3   4  12        0.18        2.07      1.00 o
  -2   4  12      626.20      631.62      9.98 o
  -1   4  12      552.10      537.68     12.60 o
   0   4  12      127.60      128.17      5.17 o
   1   4  12       12.09        8.48      3.41 o
   2   4  12      397.89      372.12      8.59 o
   3   4  12      636.93      605.96     11.08 o
   4   4  12      100.51      107.31      7.08 o
   5   4  12      397.72      418.70      8.53 o
   6   4  12       16.97       17.46      2.29 o
   7   4  12      370.04      373.00     13.15 o
   8   4  12       11.51       12.64      1.54 o
   9   4  12        0.16        0.72      0.76 o
 -10   5  12      314.29      307.81      6.24 o
  -9   5  12        8.74        8.16      2.50 o
  -8   5  12      174.84      165.38      5.89 o
  -7   5  12        0.31       -1.19      1.19 o
  -6   5  12      108.62       92.33      5.30 o
  -5   5  12      136.93      140.95      6.42 o
  -4   5  12        9.28        7.99      1.50 o
  -3   5  12     1788.19     1821.75     18.77 o
  -2   5  12      283.88      273.51      6.61 o
  -1   5  12      277.83      280.72      5.86 o
   0   5  12       94.75      112.73      4.87 o
   1   5  12      752.95      731.30     12.44 o
   2   5  12        0.76        2.84      1.58 o
   3   5  12       24.34       24.82      2.27 o
   4   5  12      321.81      325.50      7.96 o
   5   5  12        4.50        5.33      2.16 o
   6   5  12       37.00       33.47      4.50 o
   7   5  12      144.97      164.35      8.49 o
   8   5  12      329.52      334.16      6.00 o
   9   5  12        3.20        1.33      1.17 o
  -9   6  12        4.72        2.63      0.95 o
  -8   6  12        0.25        0.03      0.99 o
  -7   6  12      103.60       90.46      4.89 o
  -6   6  12      139.94      129.82      6.74 o
  -5   6  12      399.18      379.63     10.12 o
  -4   6  12      228.23      235.83     10.45 o
  -3   6  12      722.54      680.78     22.23 o
  -2   6  12      329.35      286.08     12.49 o
  -1   6  12       93.21       84.50      6.33 o
   0   6  12      141.04      121.56      8.49 o
   1   6  12     1331.58     1242.56     26.48 o
   2   6  12      569.75      556.14     12.53 o
   3   6  12      387.84      408.17      8.49 o
   4   6  12       30.01       28.98      2.94 o
   5   6  12      146.24      142.37      8.66 o
   6   6  12      575.20      616.62     16.82 o
   7   6  12      182.70      177.68      8.16 o
   8   6  12        4.26        3.89      0.83 o
  -9   7  12        1.49        2.83      1.00 o
  -8   7  12       37.41       48.38      2.25 o
  -7   7  12        9.72       15.55      1.62 o
  -6   7  12       22.02       15.57      2.29 o
  -5   7  12       60.73       49.25      3.67 o
  -4   7  12      101.69      123.10      5.39 o
  -3   7  12       25.21       24.15      3.83 o
  -2   7  12       11.25        6.83      2.66 o
  -1   7  12      130.26      125.56      8.83 o
   0   7  12      787.29      772.81     21.48 o
   1   7  12      286.43      270.99      8.57 o
   2   7  12       87.35       77.53      4.77 o
   3   7  12       19.73       23.79      2.91 o
   4   7  12       80.71       89.40      5.50 o
   5   7  12       56.69       56.28      5.33 o
   6   7  12       42.48       40.96      4.33 o
   7   7  12        9.11       11.16      2.16 o
  -8   8  12       33.74       32.47      3.00 o
  -7   8  12      145.04      146.20      7.49 o
  -6   8  12       21.53       19.98      3.50 o
  -5   8  12       44.59       47.29      5.16 o
  -4   8  12      412.29      372.11      9.27 o
  -3   8  12        0.10        3.66      2.16 o
  -2   8  12        4.55        7.66      2.83 o
  -1   8  12        0.38       -2.00      2.16 o
   0   8  12       51.05       58.99      4.10 o
   1   8  12       46.25       39.34      3.44 o
   2   8  12      205.91      226.98      7.70 o
   3   8  12      603.57      656.09     12.30 o
   4   8  12        1.59        2.22      1.23 o
   5   8  12       23.37       27.64      3.50 o
   6   8  12        7.31        6.16      1.83 o
   7   8  12        0.43        1.00      1.00 o
  -7   9  12      256.22      250.28      7.83 o
  -6   9  12      129.06      128.05      6.66 o
  -5   9  12        2.71        6.16      2.33 o
  -4   9  12       29.64       32.81      4.91 o
  -3   9  12       12.11       10.48      1.82 o
  -2   9  12        9.24       10.32      2.83 o
  -1   9  12        4.85        3.16      2.33 o
   0   9  12       13.36       15.32      3.50 o
   1   9  12       30.82       37.63      4.66 o
   2   9  12       40.47       49.96      3.53 o
   3   9  12       81.69       82.02      4.06 o
   4   9  12      378.45      403.97     11.66 o
   5   9  12      113.55      123.89      5.83 o
  -6  10  12       56.42       58.45      3.50 o
  -5  10  12      310.01      326.71      9.49 o
  -4  10  12        1.50        1.98      0.95 o
  -3  10  12        2.27        2.65      1.11 o
  -2  10  12       10.55        8.57      1.53 o
  -1  10  12      283.34      283.75     10.66 o
   0  10  12      102.99      112.73      6.83 o
   1  10  12      152.51      154.03      7.83 o
   2  10  12        3.66        2.50      1.83 o
   3  10  12      134.70      149.20      5.83 o
  -3  11  12       61.86       95.08      4.50 o
  -2  11  12       58.72       82.59      3.66 o
  -1  11  12       34.67       41.65      2.28 o
   0  11  12       19.08       31.31      3.16 o
   1  11  12       32.52       40.30      3.16 o
 -10   1  13      209.37      223.99      4.99 o
  -9   1  13      101.84       98.58      3.13 o
  -8   1  13      273.87      284.14      4.97 o
  -7   1  13        6.92        5.69      1.34 o
  -6   1  13      942.84      945.59     19.06 o
  -5   1  13      543.99      574.24      8.23 o
  -4   1  13     1173.77     1217.17     14.85 o
  -3   1  13       91.68       83.87      6.17 o
  -2   1  13       76.85       90.02      6.59 o
  -1   1  13      270.26      279.42     16.32 o
   0   1  13       70.33       57.95      7.99 o
   1   1  13       60.21       61.24      5.47 o
   2   1  13      136.30      139.78      3.11 o
   3   1  13      138.25      139.35      3.16 o
   4   1  13      504.70      491.41     19.73 o
   5   1  13       38.02       35.55      2.27 o
   6   1  13      149.01      147.94      4.51 o
   7   1  13       62.23       61.69      3.36 o
   8   1  13        3.24        5.93      1.53 o
   9   1  13       65.24       68.56      2.54 o
 -10   2  13       17.96       14.32      1.51 o
  -9   2  13       25.28       21.78      1.99 o
  -8   2  13      532.55      498.33     10.27 o
  -7   2  13      481.62      421.66     11.42 o
  -6   2  13      321.05      297.90      7.85 o
  -5   2  13     1555.15     1529.26     15.72 o
  -4   2  13      639.30      675.98      9.98 o
  -3   2  13      291.77      293.86     10.01 o
  -2   2  13      764.71      757.06     19.01 o
  -1   2  13       52.14       54.11      5.06 o
   0   2  13      356.32      349.19     18.48 o
   1   2  13      119.90      120.57      6.31 o
   2   2  13      132.31      135.41      5.13 o
   3   2  13      186.19      174.59      5.00 o
   4   2  13      229.79      229.63     11.16 o
   5   2  13        1.06        3.48      1.34 o
   6   2  13       35.05       36.54      2.34 o
   7   2  13       17.46       12.99      1.73 o
   8   2  13       12.75       14.21      1.58 o
   9   2  13       19.07       16.06      1.60 o
 -10   3  13       23.85       21.12      1.60 o
  -9   3  13      410.01      401.15     12.36 o
  -8   3  13      200.05      192.69      9.41 o
  -7   3  13      294.35      286.34      7.69 o
  -6   3  13      573.06      557.65     10.67 o
  -5   3  13      541.89      510.46      9.93 o
  -4   3  13      217.79      215.51      5.77 o
  -3   3  13       29.71       34.48      2.33 o
  -2   3  13       77.31       80.24      3.15 o
  -1   3  13      300.93      315.22      6.17 o
   0   3  13       98.42       79.76      4.73 o
   1   3  13       30.41       22.92      1.65 o
   2   3  13       21.22       19.53      1.54 o
   3   3  13        4.16        2.06      2.07 o
   4   3  13        0.02        3.45      1.83 o
   5   3  13      113.86      120.76      5.65 o
   6   3  13       41.69       45.10      3.64 o
   7   3  13        2.47        3.93      1.04 o
   8   3  13       67.85       76.25      3.01 o
   9   3  13       28.45       32.30      3.00 o
 -10   4  13       12.82       15.32      1.77 o
  -9   4  13        3.92        6.92      1.26 o
  -8   4  13      484.19      500.89     15.99 o
  -7   4  13     1093.30     1032.77     17.25 o
  -6   4  13      811.16      746.62     23.90 o
  -5   4  13      616.27      543.44     12.60 o
  -4   4  13      178.78      196.55      5.83 o
  -3   4  13       13.49       20.09      1.86 o
  -2   4  13      434.53      434.60      7.39 o
  -1   4  13        9.67       10.57      1.44 o
   0   4  13      195.34      203.88      5.39 o
   1   4  13      179.85      172.07      4.34 o
   2   4  13      733.64      699.05     10.00 o
   3   4  13       41.59       47.59      2.88 o
   4   4  13       31.63       33.30      3.12 o
   5   4  13      172.22      178.63      6.65 o
   6   4  13        8.73       10.16      2.66 o
   7   4  13      342.37      353.78      9.91 o
   8   4  13        1.19        2.48      0.89 o
 -10   5  13      108.28      111.84      3.41 o
  -9   5  13      113.34      118.89      6.49 o
  -8   5  13       47.67       45.10      3.46 o
  -7   5  13       11.31       14.86      2.41 o
  -6   5  13        5.29        2.35      3.25 o
  -5   5  13        5.39       10.14      3.91 o
  -4   5  13      505.85      460.16     11.16 o
  -3   5  13      195.46      169.43      5.45 o
  -2   5  13      204.73      224.83      9.35 o
  -1   5  13      461.34      411.68      9.05 o
   0   5  13      239.46      218.05      6.12 o
   1   5  13      287.67      259.43      8.65 o
   2   5  13      512.99      453.51     11.18 o
   3   5  13       64.38       62.51      5.66 o
   4   5  13      102.49      107.12      4.22 o
   5   5  13       16.48       34.14      4.16 o
   6   5  13       64.12       63.28      5.50 o
   7   5  13      209.72      227.46      6.53 o
   8   5  13        2.95        2.21      0.80 o
  -9   6  13        0.46        3.16      1.50 o
  -8   6  13        1.58        1.17      1.06 o
  -7   6  13       26.96       32.56      3.05 o
  -6   6  13        4.53        3.42      2.16 o
  -5   6  13       90.78       64.31      4.23 o
  -4   6  13       89.02       80.39      3.71 o
  -3   6  13      521.82      475.08      9.58 o
  -2   6  13        0.82        4.95      1.58 o
  -1   6  13       26.92       22.65      4.00 o
   0   6  13       97.88       74.77      6.83 o
   1   6  13        2.71        2.83      2.33 o
   2   6  13      133.84      128.14      6.18 o
   3   6  13      214.05      211.77     15.40 o
   4   6  13      165.38      181.69      6.48 o
   5   6  13      172.19      182.01      9.16 o
   6   6  13        7.35        8.33      2.16 o
   7   6  13      146.55      150.04      4.76 o
  -8   7  13        3.36        1.83      1.17 o
  -7   7  13       81.51       85.59      4.05 o
  -6   7  13       80.83       82.12      4.29 o
  -5   7  13       11.55        8.84      1.68 o
  -4   7  13      536.44      501.67     12.92 o
  -3   7  13       54.69       39.04      3.41 o
  -2   7  13      650.71      601.13     18.32 o
  -1   7  13      396.55      346.53     14.32 o
   0   7  13      149.07      168.68     10.16 o
   1   7  13        4.05        4.83      2.66 o
   2   7  13        0.48       -0.01      1.36 o
   3   7  13       73.69       69.83      4.18 o
   4   7  13       20.73       24.53      2.35 o
   5   7  13       12.57        9.33      2.33 o
   6   7  13      139.18      157.36      6.99 o
   7   7  13        0.11        0.62      0.60 o
  -7   8  13       12.18       15.32      2.50 o
  -6   8  13        1.71        3.66      2.00 o
  -5   8  13      312.23      274.76     11.16 o
  -4   8  13       45.99       45.01      3.24 o
  -3   8  13       55.12       52.61      3.64 o
  -2   8  13        5.51        1.33      2.16 o
  -1   8  13      125.09      113.90      7.99 o
   0   8  13       11.79        6.99      3.16 o
   1   8  13       21.03       20.57      2.48 o
   2   8  13        5.43        4.57      1.56 o
   3   8  13       61.21       74.46      4.00 o
   4   8  13      204.73      226.13      8.99 o
   5   8  13       26.61       22.98      3.00 o
   6   8  13        4.11        1.45      1.67 o
  -7   9  13        2.16        1.33      1.00 o
  -6   9  13       13.25        7.33      2.00 o
  -5   9  13        5.34       11.66      2.33 o
  -4   9  13       44.98       52.62      3.11 o
  -3   9  13       68.92       68.08      3.83 o
  -2   9  13      102.31      112.47      5.16 o
  -1   9  13       35.11       36.47      4.50 o
   0   9  13        1.92        3.33      2.33 o
   1   9  13      118.76      130.22      7.83 o
   2   9  13       58.42       69.11      5.50 o
   3   9  13       21.61       35.04      2.53 o
   4   9  13        4.54        3.16      1.50 o
   5   9  13      258.83      282.58      7.66 o
  -5  10  13        1.49       -0.33      1.00 o
  -4  10  13       36.08       50.79      3.66 o
  -3  10  13        8.77       16.62      1.77 o
  -2  10  13       48.29       67.88      3.29 o
  -1  10  13        8.90       11.10      1.60 o
   0  10  13       11.96       18.15      3.00 o
   1  10  13        4.48        2.50      1.83 o
   2  10  13       28.00       23.81      2.66 o
  -2  11  13      141.24      160.19      5.16 o
  -1  11  13        0.26        1.00      1.00 o
   0  11  13        6.91        7.66      1.50 o
 -10   0  14       21.31       23.98      3.16 o
  -9   0  14       39.19       34.55      2.88 o
  -8   0  14      114.22      119.91      5.71 o
  -7   0  14     1633.44     1609.07     36.80 o
  -6   0  14      133.69      139.76      6.53 o
  -5   0  14      623.84      625.94     18.48 o
  -4   0  14      675.79      690.13     15.22 o
  -3   0  14      352.20      359.35      8.38 o
  -2   0  14     2341.81     2381.20     24.48 o
  -1   0  14     3359.97     3197.77     66.44 o
   0   0  14      225.79      225.06      5.96 o
   1   0  14       15.96       17.64      1.70 o
   2   0  14       21.93       16.29      2.42 o
   3   0  14       69.38       62.79      3.19 o
   4   0  14      109.61       90.92      7.49 o
   5   0  14     1076.80     1048.07     24.31 o
   6   0  14        7.37        6.48      1.63 o
   7   0  14      149.84      152.24      5.69 o
   8   0  14       17.23       17.48      2.66 o
   9   0  14      208.73      188.00      6.16 o
 -10   1  14       41.60       41.22      2.52 o
  -9   1  14        9.18       12.63      1.71 o
  -8   1  14      203.02      194.60      7.17 o
  -7   1  14       12.98       13.50      2.01 o
  -6   1  14      249.90      266.37      7.10 o
  -5   1  14      117.08      123.26      4.83 o
  -4   1  14      343.96      339.76      6.20 o
  -3   1  14      949.95      976.86     10.27 o
  -2   1  14      640.35      614.97      7.27 o
  -1   1  14      210.46      207.66      4.24 o
   0   1  14     1374.22     1292.04      9.78 o
   1   1  14        0.39        0.29      0.53 o
   2   1  14       81.38       79.28      2.57 o
   3   1  14      419.08      407.53      6.65 o
   4   1  14        2.54        1.57      0.85 o
   5   1  14      355.96      329.77      9.71 o
   6   1  14       42.17       40.30      2.31 o
   7   1  14       16.55       17.17      1.76 o
   8   1  14       21.02       22.00      2.18 o
   9   1  14        0.12       -0.67      1.00 o
 -10   2  14       77.54       71.77      3.27 o
  -9   2  14        1.57        0.12      1.67 o
  -8   2  14       13.54       11.89      1.79 o
  -7   2  14       46.82       42.70      3.83 o
  -6   2  14      142.09      169.30      5.93 o
  -5   2  14      391.55      349.37      8.20 o
  -4   2  14      603.12      641.39      9.76 o
  -3   2  14      315.95      323.68      5.93 o
  -2   2  14      141.45      138.38      3.71 o
  -1   2  14       65.13       50.88      2.42 o
   0   2  14      138.41      137.55      3.51 o
   1   2  14       41.67       37.54      1.93 o
   2   2  14      134.77      128.57      3.52 o
   3   2  14        6.27        5.07      1.05 o
   4   2  14      193.47      185.69      8.48 o
   5   2  14       42.75       37.99      2.82 o
   6   2  14       21.14       27.30      1.95 o
   7   2  14       31.05       36.55      2.50 o
   8   2  14        2.83        3.94      1.01 o
 -10   3  14        4.94        3.72      1.11 o
  -9   3  14        0.11       -0.14      1.23 o
  -8   3  14       18.90       35.47      4.50 o
  -7   3  14        0.36        0.00      2.16 o
  -6   3  14        2.56        0.64      1.13 o
  -5   3  14      217.02      253.60      7.05 o
  -4   3  14       58.87       68.77      4.51 o
  -3   3  14        7.64        6.04      1.33 o
  -2   3  14        9.24        5.02      1.07 o
  -1   3  14       33.13       40.05      2.15 o
   0   3  14       38.56       44.15      3.17 o
   1   3  14       24.00       24.60      1.76 o
   2   3  14       56.72       53.21      3.20 o
   3   3  14       37.21       35.55      2.53 o
   4   3  14       44.09       40.16      3.47 o
   5   3  14        0.33        2.92      1.52 o
   6   3  14       17.97       20.51      1.71 o
   7   3  14       41.42       44.29      3.24 o
   8   3  14       33.65       37.63      2.32 o
 -10   4  14       10.64       10.47      1.23 o
  -9   4  14        3.74        2.08      1.30 o
  -8   4  14       99.88       95.91      6.83 o
  -7   4  14      113.71      105.58      5.59 o
  -6   4  14      237.49      258.25      8.71 o
  -5   4  14     1027.88      963.58     16.72 o
  -4   4  14      233.52      261.58      6.85 o
  -3   4  14      112.26      133.26      4.90 o
  -2   4  14      583.31      559.68     10.03 o
  -1   4  14      225.05      221.85      5.83 o
   0   4  14      590.66      564.69     10.02 o
   1   4  14       56.20       46.59      2.99 o
   2   4  14       18.90       17.45      2.21 o
   3   4  14       68.68       70.87      3.55 o
   4   4  14      191.76      190.27     10.49 o
   5   4  14        4.72       12.82      2.66 o
   6   4  14      130.75      136.39      8.16 o
   7   4  14       41.04       42.73      2.33 o
   8   4  14        4.93        2.83      0.82 o
  -9   5  14       91.35       88.77      3.76 o
  -8   5  14        4.46        1.17      1.67 o
  -7   5  14       10.36        8.93      2.08 o
  -6   5  14       37.64       30.14      3.12 o
  -5   5  14      478.24      440.90     11.07 o
  -4   5  14      537.61      522.02     12.56 o
  -3   5  14     1498.71     1404.55     19.13 o
  -2   5  14      403.14      371.48      9.83 o
  -1   5  14      223.22      206.68      6.18 o
   0   5  14      343.42      282.50      7.16 o
   1   5  14        1.33        1.75      3.50 o
   2   5  14      334.09      339.88      9.94 o
   3   5  14      686.72      653.70     13.17 o
   4   5  14       53.69       55.62      3.81 o
   5   5  14        7.99       11.66      2.50 o
   6   5  14      182.92      189.49      6.14 o
   7   5  14       28.24       32.18      1.86 o
  -9   6  14        0.43        1.58      0.82 o
  -8   6  14      122.87      150.87      6.99 o
  -7   6  14        0.79       -1.20      1.20 o
  -6   6  14        0.76        1.45      1.35 o
  -5   6  14       50.41       48.86      3.71 o
  -4   6  14       96.36       89.47      3.91 o
  -3   6  14      290.69      260.31      6.63 o
  -2   6  14       15.92        8.79      2.13 o
  -1   6  14      613.24      509.71     17.32 o
   0   6  14      128.56      114.23      8.49 o
   1   6  14     1375.19     1282.03     27.31 o
   2   6  14      307.59      297.57     12.99 o
   3   6  14       31.86       31.47      4.33 o
   4   6  14       74.76       78.93      5.66 o
   5   6  14       81.70       90.75      5.83 o
   6   6  14       16.85       19.50      2.25 o
   7   6  14       66.84       60.63      2.70 o
  -8   7  14      126.51      148.20      5.16 o
  -7   7  14       17.63       24.14      2.11 o
  -6   7  14       28.01       31.76      2.70 o
  -5   7  14       28.96       23.80      2.44 o
  -4   7  14        1.76        1.05      0.84 o
  -3   7  14      105.35       92.34      4.89 o
  -2   7  14       24.52       18.53      2.46 o
  -1   7  14      329.70      300.73     13.15 o
   0   7  14       54.58       63.78      6.33 o
   1   7  14      139.87      126.89      8.66 o
   2   7  14      163.84      155.36      9.16 o
   3   7  14      185.06      161.86      8.66 o
   4   7  14        6.90        6.06      1.30 o
   5   7  14       15.91       14.65      2.50 o
   6   7  14      149.20      135.92      7.91 o
  -7   8  14        4.40        3.66      1.50 o
  -6   8  14       10.26       14.82      2.66 o
  -5   8  14       52.34       54.29      4.83 o
  -4   8  14        3.16        1.43      1.17 o
  -3   8  14        2.52        0.84      1.11 o
  -2   8  14       23.61       19.25      2.28 o
  -1   8  14        3.63        8.49      3.00 o
   0   8  14        7.50       15.32      3.33 o
   1   8  14      216.49      250.78     11.32 o
   2   8  14      139.74      133.88      7.99 o
   3   8  14       19.93       19.18      1.99 o
   4   8  14        2.03        0.83      1.00 o
   5   8  14       65.36       64.78      4.33 o
  -6   9  14       48.87       42.96      3.16 o
  -5   9  14       14.88       13.15      2.16 o
  -4   9  14       15.33       20.48      1.80 o
  -3   9  14      141.96      155.51      5.12 o
  -2   9  14        4.98        6.40      1.41 o
  -1   9  14        4.85        6.66      2.33 o
   0   9  14       21.03       22.81      3.50 o
   1   9  14       67.26       66.11      5.33 o
   2   9  14        7.37        8.35      1.36 o
   3   9  14        0.21        0.28      0.88 o
   4   9  14        0.47        1.17      0.83 o
  -4  10  14       69.40       71.94      3.66 o
  -3  10  14      108.11      127.81      3.53 o
  -2  10  14       26.78       34.47      2.08 o
  -1  10  14       22.73       22.98      3.00 o
   0  10  14       26.15       23.48      3.00 o
   1  10  14      244.57      285.08      8.66 o
   2  10  14       53.84       77.26      3.83 o
 -10   1  15        5.95        5.98      0.98 o
  -9   1  15       94.04       92.30      3.57 o
  -8   1  15      183.69      163.86      5.31 o
  -7   1  15      118.15      121.04      4.07 o
  -6   1  15      828.36      739.50     14.66 o
  -5   1  15       21.02       21.12      2.21 o
  -4   1  15     1216.54     1197.37     18.17 o
  -3   1  15      306.64      319.01      6.93 o
  -2   1  15      489.02      444.23      6.73 o
  -1   1  15      428.26      401.95      5.60 o
   0   1  15      398.51      369.87      5.46 o
   1   1  15      578.58      561.96      6.79 o
   2   1  15       95.64       92.58      2.99 o
   3   1  15      120.27      108.05      3.95 o
   4   1  15       84.43       87.15      3.99 o
   5   1  15      124.00      128.29      6.00 o
   6   1  15       53.90       61.47      3.16 o
   7   1  15        2.39        2.11      0.68 o
   8   1  15      195.96      211.48      6.99 o
 -10   2  15        0.01       -0.83      0.83 o
  -9   2  15       31.56       39.00      2.82 o
  -8   2  15       66.23       49.19      3.71 o
  -7   2  15        1.73        2.48      1.59 o
  -6   2  15       19.38       17.81      2.65 o
  -5   2  15      178.15      184.61      5.05 o
  -4   2  15      632.63      658.56     10.28 o
  -3   2  15      279.03      294.69      6.16 o
  -2   2  15     1156.15     1102.50     11.85 o
  -1   2  15       20.72       22.43      1.58 o
   0   2  15        8.75       10.29      1.12 o
   1   2  15        3.85        1.15      0.84 o
   2   2  15       42.84       43.32      2.57 o
   3   2  15       50.62       47.51      3.10 o
   4   2  15       72.83       66.01      3.55 o
   5   2  15        0.76       -1.44      1.44 o
   6   2  15       12.68       10.40      1.44 o
   7   2  15       32.40       39.89      3.58 o
   8   2  15      109.40      117.06      5.00 o
 -10   3  15       18.05       12.90      1.30 o
  -9   3  15       34.30       33.32      2.59 o
  -8   3  15        7.07        4.76      2.25 o
  -7   3  15       11.93        7.66      2.83 o
  -6   3  15     1024.48      929.10     16.36 o
  -5   3  15      158.16      142.56      6.65 o
  -4   3  15      411.78      391.30     11.70 o
  -3   3  15     1360.07     1229.44     19.57 o
  -2   3  15      523.14      520.64     10.37 o
  -1   3  15      789.58      763.11      9.96 o
   0   3  15      235.88      228.04      4.92 o
   1   3  15     1162.10     1086.13     10.79 o
   2   3  15       26.84       23.09      1.91 o
   3   3  15       77.55       71.72      3.24 o
   4   3  15       27.62       28.31      2.52 o
   5   3  15       89.06       82.07      4.76 o
   6   3  15      152.67      175.76      6.69 o
   7   3  15       40.24       40.36      2.77 o
  -9   4  15       11.37        9.83      1.47 o
  -8   4  15      107.59      106.57      6.83 o
  -7   4  15       84.09       90.92      6.99 o
  -6   4  15        9.01       13.34      2.29 o
  -5   4  15       30.07       15.01      2.51 o
  -4   4  15        2.99        1.27      1.19 o
  -3   4  15       63.90       50.38      4.91 o
  -2   4  15        0.03        2.48      1.06 o
  -1   4  15      514.69      495.57      9.63 o
   0   4  15      841.22      799.69     15.09 o
   1   4  15        0.13        1.21      0.88 o
   2   4  15        1.64       -0.24      0.72 o
   3   4  15       72.30       62.32      5.50 o
   4   4  15      154.08      152.69      5.19 o
   5   4  15       35.30       37.24      3.24 o
   6   4  15        9.91       11.09      1.92 o
   7   4  15        1.75        1.04      1.00 o
  -9   5  15       11.32       16.05      1.59 o
  -8   5  15       32.35       26.14      3.33 o
  -7   5  15        2.11        1.79      1.47 o
  -6   5  15       22.83       23.16      2.82 o
  -5   5  15       43.13       45.33      3.65 o
  -4   5  15      239.59      214.28      6.05 o
  -3   5  15        0.19        3.04      1.80 o
  -2   5  15      186.97      167.11      6.76 o
  -1   5  15       12.04       11.70      3.25 o
   0   5  15       95.99       88.74      3.49 o
   1   5  15       38.73       33.32      2.25 o
   2   5  15     1071.98      984.26     16.65 o
   3   5  15      333.48      334.11      9.35 o
   4   5  15       67.73       65.16      3.93 o
   5   5  15      125.41      125.56      8.16 o
   6   5  15       17.66       22.65      2.16 o
   7   5  15      215.31      217.47      7.33 o
  -8   6  15        0.73        2.33      1.17 o
  -7   6  15        0.04        0.04      1.08 o
  -6   6  15       11.75       11.05      1.87 o
  -5   6  15       68.54       63.26      3.94 o
  -4   6  15        8.52        7.94      1.36 o
  -3   6  15        9.10        8.00      1.37 o
  -2   6  15       27.79       26.51      2.91 o
  -1   6  15       82.23       87.92      7.66 o
   0   6  15        5.37        0.83      2.33 o
   1   6  15        0.27       -2.50      2.50 o
   2   6  15       27.69       40.30      5.00 o
   3   6  15      100.17       94.92      6.83 o
   4   6  15      372.13      389.15     11.49 o
   5   6  15       23.75       24.81      3.83 o
   6   6  15       88.74       84.09      5.33 o
  -8   7  15        0.31        1.00      0.83 o
  -7   7  15        1.33        0.17      1.17 o
  -6   7  15      238.34      269.58      6.50 o
  -5   7  15       20.90       21.15      2.41 o
  -4   7  15        1.37        3.36      1.09 o
  -3   7  15        0.01       -0.44      1.17 o
  -2   7  15        4.35        1.50      2.16 o
  -1   7  15        5.28        1.00      2.33 o
   0   7  15        0.15        0.00      2.33 o
   1   7  15        6.91        7.07      1.54 o
   2   7  15        5.53       10.49      3.00 o
   3   7  15       34.70       35.80      4.16 o
   4   7  15       14.76       11.16      2.66 o
   5   7  15      135.95      122.56      6.33 o
   6   7  15        6.25        4.16      1.33 o
  -6   8  15       15.36       18.65      2.50 o
  -5   8  15        1.41        5.66      2.00 o
  -4   8  15       42.24       54.56      2.99 o
  -3   8  15        1.80        3.12      1.58 o
  -2   8  15       32.44       24.73      2.32 o
  -1   8  15       34.60       28.64      4.16 o
   0   8  15        3.61        2.50      2.16 o
   1   8  15       67.05       73.60      5.99 o
   2   8  15      418.41      442.48      8.79 o
   3   8  15        7.66        8.54      1.53 o
   4   8  15        5.59        7.99      1.83 o
   5   8  15       95.74      107.40      4.50 o
  -5   9  15       10.55       14.15      1.83 o
  -4   9  15       87.15      111.90      5.16 o
  -3   9  15       30.48       24.04      1.94 o
  -2   9  15        2.31       -1.33      1.67 o
  -1   9  15        3.21        0.67      1.67 o
   0   9  15       39.24       46.46      4.33 o
   1   9  15        2.35        3.83      2.00 o
   2   9  15       36.93       40.63      3.50 o
  -2  10  15        3.33        3.16      1.33 o
  -1  10  15       12.43        9.16      1.83 o
   0  10  15      116.12      119.23      5.16 o
   1  10  15        1.37        4.00      1.17 o
  -9   0  16       25.75       31.15      2.15 o
  -8   0  16       14.45       13.69      1.92 o
  -7   0  16       42.96       36.07      3.17 o
  -6   0  16       21.36       23.47      2.77 o
  -5   0  16     2652.10     2663.15     99.99 o
  -4   0  16       90.94       87.42      7.16 o
  -3   0  16      315.30      272.48      8.59 o
  -2   0  16       26.25       23.73      2.20 o
  -1   0  16     4596.10     4266.95     41.88 o
   0   0  16      241.54      225.74      6.47 o
   1   0  16     1012.61      938.65     14.57 o
   2   0  16     2997.31     2735.40     29.72 o
   3   0  16      162.82      148.70      9.49 o
   4   0  16       69.92       68.11      6.33 o
   5   0  16       27.88       28.14      4.33 o
   6   0  16      200.48      203.32      9.16 o
   7   0  16       41.29       44.46      3.50 o
  -9   1  16        3.14        4.94      1.20 o
  -8   1  16        2.03        1.14      1.02 o
  -7   1  16      261.55      266.33      6.95 o
  -6   1  16      346.47      337.35      6.69 o
  -5   1  16       44.44       50.11      3.12 o
  -4   1  16        5.81        6.07      1.51 o
  -3   1  16        0.13       -0.60      1.05 o
  -2   1  16      413.53      389.01      6.45 o
  -1   1  16      278.71      261.13      4.82 o
   0   1  16      960.71      914.33      9.08 o
   1   1  16     2230.65     1961.99     13.41 o
   2   1  16       18.56       16.00      1.64 o
   3   1  16     1088.20     1042.37     16.29 o
   4   1  16      176.21      164.12      6.95 o
   5   1  16      112.95      105.07      5.23 o
   6   1  16       25.25       25.35      2.51 o
   7   1  16        5.14        6.66      1.83 o
  -9   2  16       23.18       19.95      1.92 o
  -8   2  16      102.92       96.57      4.59 o
  -7   2  16      152.06      145.49      5.06 o
  -6   2  16      737.10      705.30     13.82 o
  -5   2  16       15.07       16.49      1.88 o
  -4   2  16       12.93       20.06      2.14 o
  -3   2  16      128.45      141.34      4.32 o
  -2   2  16       92.84       85.48      3.47 o
  -1   2  16      208.29      187.65      4.45 o
   0   2  16      487.30      430.10      6.83 o
   1   2  16       10.28       11.85      1.37 o
   2   2  16       69.91       67.47      2.84 o
   3   2  16       15.79       15.67      1.99 o
   4   2  16      443.03      438.28      8.71 o
   5   2  16       21.55       20.60      2.53 o
   6   2  16       84.10       85.41      4.18 o
   7   2  16        6.04        8.33      1.83 o
  -9   3  16        1.69        2.72      1.04 o
  -8   3  16       28.41       29.56      2.71 o
  -7   3  16       84.06       85.42      6.66 o
  -6   3  16       36.63       44.13      5.33 o
  -5   3  16       52.44       41.31      3.64 o
  -4   3  16      101.24       90.99      4.88 o
  -3   3  16       67.03       60.57      4.29 o
  -2   3  16       21.63       26.86      2.01 o
  -1   3  16       34.38       28.95      2.07 o
   0   3  16        6.85        7.14      1.14 o
   1   3  16        0.68        1.94      0.86 o
   2   3  16       36.36       35.94      2.39 o
   3   3  16       97.41       96.74      4.31 o
   4   3  16      223.42      220.50      6.08 o
   5   3  16        0.04        0.20      1.32 o
   6   3  16       20.75       23.62      2.12 o
   7   3  16       37.75       42.30      3.50 o
  -9   4  16        2.56        1.77      1.00 o
  -8   4  16       63.32       54.94      3.35 o
  -7   4  16        4.67        4.00      2.33 o
  -6   4  16       14.95       15.49      3.50 o
  -5   4  16       55.11       57.67      4.12 o
  -4   4  16       33.93       26.78      2.37 o
  -3   4  16      821.44      743.92     14.13 o
  -2   4  16       70.89       62.79      4.36 o
  -1   4  16      765.04      679.80     11.32 o
   0   4  16      276.85      249.67      6.12 o
   1   4  16       78.47       81.92      3.51 o
   2   4  16     1055.48     1031.24     11.69 o
   3   4  16       10.03       11.88      2.80 o
   4   4  16      361.48      383.76     11.37 o
   5   4  16       81.30       91.10      4.57 o
   6   4  16       84.70       93.42      5.99 o
   7   4  16        0.29       -0.33      1.00 o
  -8   5  16       33.91       45.79      2.71 o
  -7   5  16        1.87        0.67      1.50 o
  -6   5  16        4.42        5.29      1.59 o
  -5   5  16       42.13       38.29      3.24 o
  -4   5  16      209.96      243.34      6.17 o
  -3   5  16      137.74      104.83      5.24 o
  -2   5  16      130.48      148.82      6.29 o
  -1   5  16       61.84       59.26      4.10 o
   0   5  16      374.41      365.19      8.08 o
   1   5  16        3.79        4.51      1.57 o
   2   5  16        2.50        2.90      1.31 o
   3   5  16      147.45      127.61      4.70 o
   4   5  16        2.98        0.01      1.32 o
   5   5  16        3.01        0.33      1.67 o
   6   5  16       11.36        8.16      2.16 o
  -8   6  16      299.24      349.10      5.69 o
  -7   6  16       11.35       15.32      2.50 o
  -6   6  16       48.62       55.85      3.24 o
  -5   6  16       45.09       45.69      3.12 o
  -4   6  16       31.51       28.42      2.14 o
  -3   6  16      191.64      182.37      6.36 o
  -2   6  16      131.20      137.07      5.67 o
  -1   6  16      538.36      511.48     10.71 o
   0   6  16        3.55        3.66      2.66 o
   1   6  16      248.85      238.88      7.63 o
   2   6  16      366.19      346.40      9.06 o
   3   6  16       35.87       39.77      3.22 o
   4   6  16       53.61       58.12      5.16 o
   5   6  16        6.24        5.50      2.16 o
   6   6  16       24.00       19.82      2.33 o
  -6   7  16      140.50      161.86      4.36 o
  -5   7  16        1.76        1.39      1.08 o
  -4   7  16        1.14        2.28      0.74 o
  -3   7  16       55.22       54.65      6.83 o
  -2   7  16       73.87       80.60      6.33 o
  -1   7  16        4.86        8.33      2.83 o
   0   7  16       35.59       24.81      4.16 o
   1   7  16       14.20       17.65      3.33 o
   2   7  16      181.69      185.97      6.11 o
   3   7  16       12.83       11.11      1.77 o
   4   7  16       63.10       70.10      4.83 o
   5   7  16       99.70       97.08      4.83 o
  -5   8  16        0.64        1.17      1.17 o
  -4   8  16        7.83        7.68      1.11 o
  -3   8  16       34.14       37.63      3.50 o
  -2   8  16       73.55       70.10      5.33 o
  -1   8  16        0.67        0.17      1.83 o
   0   8  16      125.66      129.22      7.49 o
   1   8  16      102.51       91.75      6.16 o
   2   8  16      223.59      234.26      5.47 o
   3   8  16        1.98        4.39      1.08 o
  -3   9  16        2.19        1.33      1.17 o
  -2   9  16        3.09       11.49      2.00 o
  -1   9  16       25.24       28.47      3.16 o
   0   9  16        6.89       13.65      2.50 o
   1   9  16       26.35       23.15      2.66 o
   2   9  16        0.28        0.33      1.00 o
  -9   1  17        5.56        8.67      1.33 o
  -8   1  17        9.82       11.12      1.56 o
  -7   1  17        1.37        1.48      0.72 o
  -6   1  17       74.62       83.82      3.24 o
  -5   1  17      257.06      249.82      8.33 o
  -4   1  17       56.74       56.48      3.20 o
  -3   1  17      274.60      243.61      6.69 o
  -2   1  17      434.15      413.83      8.56 o
  -1   1  17       45.37       46.84      2.37 o
   0   1  17       49.32       44.34      2.32 o
   1   1  17       14.60       12.02      1.45 o
   2   1  17       20.92       21.34      1.77 o
   3   1  17        8.06        6.33      2.90 o
   4   1  17      369.67      360.98     10.49 o
   5   1  17      291.16      306.04      8.30 o
   6   1  17        0.05        0.33      1.00 o
   7   1  17       56.83       53.95      3.33 o
  -9   2  17       54.29       48.18      2.35 o
  -8   2  17        7.55       14.03      1.82 o
  -7   2  17       63.05       67.45      4.00 o
  -6   2  17        2.70        3.82      1.44 o
  -5   2  17       40.69       44.93      3.44 o
  -4   2  17       23.26       19.34      2.00 o
  -3   2  17       41.48       40.55      2.43 o
  -2   2  17        3.16        2.01      1.13 o
  -1   2  17      310.61      281.71      5.47 o
   0   2  17      113.55       98.61      3.39 o
   1   2  17       38.76       39.42      2.28 o
   2   2  17       78.23       67.24      3.21 o
   3   2  17       60.55       60.35      3.45 o
   4   2  17       87.98       93.01      5.00 o
   5   2  17       10.80       12.86      2.12 o
   6   2  17      295.00      311.19      6.99 o
   7   2  17      120.98      119.06      4.66 o
  -9   3  17       63.23       67.45      2.59 o
  -8   3  17       13.82       11.14      1.59 o
  -7   3  17       47.78       51.33      3.46 o
  -6   3  17       45.78       47.12      5.33 o
  -5   3  17       15.24       18.15      3.66 o
  -4   3  17        3.45        2.24      1.59 o
  -3   3  17      830.18      737.21     14.12 o
  -2   3  17      359.18      374.21      8.74 o
  -1   3  17       76.85       64.95      3.08 o
   0   3  17      422.84      402.88      6.55 o
   1   3  17      218.19      205.39      5.32 o
   2   3  17      950.81      888.64     10.88 o
   3   3  17       53.74       52.68      3.19 o
   4   3  17      101.65      100.68      3.89 o
   5   3  17      604.01      641.52     11.99 o
   6   3  17      331.85      350.88      6.72 o
  -8   4  17       16.24       15.08      1.83 o
  -7   4  17       13.29       13.96      1.94 o
  -6   4  17       86.30       89.25      6.66 o
  -5   4  17        0.91        6.66      2.83 o
  -4   4  17       26.81       28.00      2.83 o
  -3   4  17       94.17      105.82      5.30 o
  -2   4  17        0.01        0.46      1.56 o
  -1   4  17      836.17      789.00     12.00 o
   0   4  17        0.12       -0.68      1.42 o
   1   4  17      571.14      565.50      8.55 o
   2   4  17        1.54        2.13      0.95 o
   3   4  17        1.13        0.93      1.27 o
   4   4  17       81.09       81.13      3.43 o
   5   4  17      167.98      183.96      5.69 o
   6   4  17       67.86       67.77      4.50 o
  -8   5  17       23.68       21.40      2.33 o
  -7   5  17       12.23       17.98      2.66 o
  -6   5  17      136.88      153.86      7.83 o
  -5   5  17       75.05       87.83      4.35 o
  -4   5  17      159.27      173.77      6.50 o
  -3   5  17        1.33        3.41      1.58 o
  -2   5  17       54.18       44.87      3.46 o
  -1   5  17      105.60       92.68      4.83 o
   0   5  17       16.26       13.53      2.08 o
   1   5  17        1.43        1.44      0.87 o
   2   5  17       14.10       12.02      1.78 o
   3   5  17       89.15      102.12      4.82 o
   4   5  17        6.12        6.31      1.51 o
   5   5  17       71.83       71.60      5.00 o
   6   5  17       21.93       18.32      2.16 o
  -7   6  17        0.73        3.22      0.88 o
  -6   6  17      110.90      124.56      5.83 o
  -5   6  17      136.05      155.13     11.32 o
  -4   6  17      164.25      178.03      6.52 o
  -3   6  17      290.85      305.03      7.64 o
  -2   6  17       23.80       17.81      2.16 o
  -1   6  17       25.90       38.04      3.41 o
   0   6  17       41.00       36.63      4.83 o
   1   6  17        7.54       10.18      1.72 o
   2   6  17        7.41        4.74      1.52 o
   3   6  17       42.02       55.10      3.30 o
   4   6  17       34.80       43.13      4.00 o
   5   6  17       44.77       56.12      3.83 o
  -5   7  17        0.52        1.50      1.00 o
  -4   7  17       27.56       34.09      2.41 o
  -3   7  17        8.45        6.16      2.16 o
  -2   7  17      264.23      264.10     10.16 o
  -1   7  17      149.95      149.37      8.16 o
   0   7  17        0.59        1.50      2.00 o
   1   7  17       96.17      103.41      6.66 o
   2   7  17      255.15      267.81      6.38 o
   3   7  17      543.58      545.61     10.57 o
   4   7  17        4.86        4.33      1.33 o
  -3   8  17        7.59        8.16      1.67 o
  -2   8  17       71.40       94.58      5.33 o
  -1   8  17        3.70        4.50      2.00 o
   0   8  17       10.78        8.83      2.16 o
   1   8  17        0.25        2.00      1.50 o
   2   8  17        8.38        8.33      1.83 o
  -1   9  17       15.31       19.98      2.33 o
   0   9  17       41.32       58.45      3.50 o
  -8   0  18        4.90        2.83      1.17 o
  -7   0  18       22.01       19.39      2.06 o
  -6   0  18        0.15        0.57      1.04 o
  -5   0  18      261.15      258.60     11.32 o
  -4   0  18      616.43      569.00     17.32 o
  -3   0  18        2.47        4.00      2.33 o
  -2   0  18       32.34       27.38      2.32 o
  -1   0  18        2.07        2.91      1.16 o
   0   0  18       90.90       78.56      3.85 o
   1   0  18      443.89      420.69     10.77 o
   2   0  18     1005.44      971.85     16.82 o
   3   0  18      958.70      896.87     21.65 o
   4   0  18      373.01      346.53     12.82 o
   5   0  18     1479.65     1487.51     23.81 o
   6   0  18       24.11       26.31      3.00 o
  -8   1  18       11.33        9.55      1.23 o
  -7   1  18        8.02        9.79      1.23 o
  -6   1  18       18.24       17.81      1.76 o
  -5   1  18        6.14       13.00      2.12 o
  -4   1  18      182.06      186.07      6.94 o
  -3   1  18       86.98       80.14      3.81 o
  -2   1  18       19.17       18.44      1.74 o
  -1   1  18       26.74       28.38      1.86 o
   0   1  18      121.22      113.34      3.54 o
   1   1  18      251.53      226.91      5.01 o
   2   1  18      119.94      112.61      3.95 o
   3   1  18      596.95      583.72     12.30 o
   4   1  18      224.12      230.23      7.42 o
   5   1  18       15.85       14.59      1.88 o
   6   1  18      110.97      123.63      4.00 o
  -8   2  18       53.03       44.30      2.47 o
  -7   2  18       34.60       39.34      2.82 o
  -6   2  18        8.15       10.61      1.87 o
  -5   2  18       44.65       48.67      3.40 o
  -4   2  18      151.21      152.14      4.91 o
  -3   2  18       29.77       32.36      2.53 o
  -2   2  18       71.21       65.61      3.05 o
  -1   2  18      157.52      150.16      5.29 o
   0   2  18      912.19      836.37      9.33 o
   1   2  18      260.86      249.82      5.18 o
   2   2  18       27.05       23.03      2.34 o
   3   2  18       54.24       58.17      3.19 o
   4   2  18       91.12       92.22      6.33 o
   5   2  18      155.38      152.49      5.29 o
   6   2  18      172.29      165.78     13.40 o
  -8   3  18        2.38        4.90      1.00 o
  -7   3  18       34.94       42.73      2.82 o
  -6   3  18       63.88       65.06      3.75 o
  -5   3  18        3.57        2.50      2.50 o
  -4   3  18       60.38       64.97      4.15 o
  -3   3  18       59.80       54.08      3.88 o
  -2   3  18      455.58      446.05      9.29 o
  -1   3  18      295.26      276.51      5.94 o
   0   3  18      407.10      395.36      6.28 o
   1   3  18      151.58      147.02      4.40 o
   2   3  18      402.18      398.26      7.00 o
   3   3  18      106.63      105.03      4.07 o
   4   3  18       61.71       56.87      3.71 o
   5   3  18        2.20        2.97      1.28 o
   6   3  18        0.26       -0.83      1.50 o
  -8   4  18        9.54       11.16      1.67 o
  -7   4  18        0.02       -0.42      1.25 o
  -6   4  18        0.24        2.10      1.11 o
  -5   4  18        0.59        3.16      1.67 o
  -4   4  18       51.91       46.06      3.22 o
  -3   4  18       11.36       11.04      1.87 o
  -2   4  18        4.65        6.13      1.68 o
  -1   4  18       50.30       39.61      3.39 o
   0   4  18      165.38      154.99      4.33 o
   1   4  18       21.87       23.76      1.88 o
   2   4  18      281.50      280.53      6.69 o
   3   4  18      133.60      142.21      4.57 o
   4   4  18      159.06      157.49      5.53 o
   5   4  18      169.14      185.34      7.66 o
   6   4  18        0.71        1.67      1.00 o
  -7   5  18       41.66       46.66      2.33 o
  -6   5  18        5.30        3.91      1.11 o
  -5   5  18        5.74        2.16      1.50 o
  -4   5  18       62.54       52.05      3.17 o
  -3   5  18       57.59       64.45      3.71 o
  -2   5  18        0.97        0.17      0.89 o
  -1   5  18        0.02        1.54      1.06 o
   0   5  18        1.44        2.42      1.16 o
   1   5  18        0.08        2.73      1.14 o
   2   5  18      195.72      199.81      6.42 o
   3   5  18       18.86       17.82      2.11 o
   4   5  18      287.27      298.57      9.82 o
   5   5  18        0.00       -1.17      1.17 o
  -6   6  18        6.16        4.66      1.33 o
  -5   6  18       16.51       18.48      2.33 o
  -4   6  18       11.31       11.58      1.41 o
  -3   6  18      133.08      140.76      5.16 o
  -2   6  18        0.70        2.71      1.25 o
  -1   6  18       39.06       49.62      5.16 o
   0   6  18       34.97       34.97      4.33 o
   1   6  18       89.90       84.43      6.16 o
   2   6  18      118.55      111.70      4.34 o
   3   6  18       20.82       18.20      1.82 o
   4   6  18        2.46        2.66      1.33 o
  -3   7  18        1.79        3.50      1.50 o
  -2   7  18        4.52        6.16      2.00 o
  -1   7  18        0.82        1.33      2.00 o
   0   7  18       15.93       13.32      2.66 o
   1   7  18        2.50        5.50      2.00 o
   2   7  18        5.47       11.32      2.00 o
  -2   8  18      103.62      139.38      5.33 o
  -1   8  18       22.10       29.14      2.83 o
   0   8  18       10.67       10.66      2.00 o
   1   8  18        0.21        0.50      1.17 o
  -7   1  19       39.31       34.28      2.16 o
  -6   1  19       12.86       15.99      1.80 o
  -5   1  19        0.15        1.47      1.23 o
  -4   1  19       12.38       12.01      1.99 o
  -3   1  19      306.16      293.27      8.52 o
  -2   1  19       35.25       38.23      2.35 o
  -1   1  19      294.19      282.45      5.27 o
   0   1  19       62.22       60.75      2.59 o
   1   1  19       68.84       60.59      2.60 o
   2   1  19      390.74      361.38      9.42 o
   3   1  19       10.81       12.27      2.12 o
   4   1  19       24.41       20.97      2.29 o
   5   1  19      228.94      245.36      6.00 o
  -7   2  19        2.26        2.86      0.80 o
  -6   2  19      307.07      309.39     10.82 o
  -5   2  19      233.50      240.79     10.49 o
  -4   2  19        2.62        6.68      1.39 o
  -3   2  19       33.75       33.59      2.43 o
  -2   2  19       48.11       51.26      2.58 o
  -1   2  19       23.43       23.84      1.95 o
   0   2  19      557.27      517.64      7.06 o
   1   2  19      641.24      621.52      8.61 o
   2   2  19       35.01       34.27      2.52 o
   3   2  19       39.09       35.14      3.12 o
   4   2  19       98.46      107.50      4.59 o
   5   2  19       54.29       51.00      2.75 o
  -7   3  19       20.10       29.64      3.00 o
  -6   3  19        1.30        0.17      1.50 o
  -5   3  19        2.59        2.83      2.00 o
  -4   3  19        1.34        0.89      1.28 o
  -3   3  19       30.34       33.54      3.05 o
  -2   3  19        4.11        5.96      1.27 o
  -1   3  19       22.90       29.87      1.99 o
   0   3  19       20.65       24.18      1.86 o
   1   3  19        0.09        0.10      1.15 o
   2   3  19        0.34        0.57      1.21 o
   3   3  19      360.30      368.26      8.71 o
   4   3  19       23.69       27.22      2.41 o
   5   3  19      176.39      184.84      6.83 o
  -7   4  19       12.37       10.99      1.83 o
  -6   4  19       19.83       22.98      2.83 o
  -5   4  19        2.12        0.83      1.50 o
  -4   4  19       10.42        3.64      1.20 o
  -3   4  19        4.18        0.97      1.23 o
  -2   4  19        4.46        5.03      2.08 o
  -1   4  19        0.99        1.47      1.40 o
   0   4  19      106.61      104.35      4.86 o
   1   4  19       18.34       20.95      1.69 o
   2   4  19       92.61      102.24      3.80 o
   3   4  19      166.49      185.93      5.45 o
   4   4  19        0.81        2.66      1.50 o
   5   4  19        0.08       -1.00      1.00 o
  -6   5  19       21.76       25.98      2.50 o
  -5   5  19      178.14      192.50      7.33 o
  -4   5  19       55.56       50.89      2.70 o
  -3   5  19       79.20       83.39      3.83 o
  -2   5  19        1.63        2.09      1.16 o
  -1   5  19       29.30       29.90      2.60 o
   0   5  19      119.18      123.32      4.76 o
   1   5  19        1.78        0.11      1.67 o
   2   5  19      236.94      230.10      6.00 o
   3   5  19      187.34      206.95      5.10 o
   4   5  19        0.52       -0.67      1.17 o
  -4   6  19      224.11      230.46      6.66 o
  -3   6  19       46.98       46.11      2.39 o
  -2   6  19      103.44      102.82      3.64 o
  -1   6  19       35.98       37.80      4.00 o
   0   6  19       41.14       41.30      4.16 o
   1   6  19       18.21       15.82      2.83 o
   2   6  19        2.45        1.37      1.75 o
  -2   7  19        0.00        2.83      1.33 o
  -1   7  19       10.50        6.16      1.83 o
   0   7  19       18.22       33.30      3.16 o
   1   7  19        0.07       -1.00      1.17 o
  -6   0  20      492.22      510.05     11.32 o
  -5   0  20       21.03        8.66      2.33 o
  -4   0  20      166.27      178.51      8.66 o
  -3   0  20        0.30       -0.50      1.83 o
  -2   0  20        0.24        1.00      2.00 o
  -1   0  20        1.10        1.16      2.33 o
   0   0  20      698.89      696.14     12.47 o
   1   0  20        6.94       10.44      1.99 o
   2   0  20      179.42      185.50      8.99 o
   3   0  20      138.45      147.87      7.66 o
   4   0  20      100.03      110.74      5.99 o
   5   0  20      184.79      199.16      6.33 o
  -7   1  20        0.08        0.17      0.67 o
  -6   1  20      241.94      251.94      8.74 o
  -5   1  20      212.15      193.31      5.62 o
  -4   1  20        2.69        3.11      1.35 o
  -3   1  20      257.61      263.21      7.52 o
  -2   1  20        0.33       -0.88      1.15 o
  -1   1  20       33.74       35.06      2.05 o
   0   1  20       36.21       36.82      2.22 o
   1   1  20        8.42        8.25      1.50 o
   2   1  20      125.73      133.29      9.82 o
   3   1  20       39.06       42.26      3.00 o
   4   1  20        1.74        1.20      1.04 o
   5   1  20       20.66       22.62      1.64 o
  -7   2  20        1.53        0.50      1.00 o
  -6   2  20        0.62        0.83      1.33 o
  -5   2  20        8.85        8.99      2.50 o
  -4   2  20      248.05      270.60     13.65 o
  -3   2  20       68.24       70.50      4.08 o
  -2   2  20        0.01        1.37      1.10 o
  -1   2  20       10.17        5.67      1.11 o
   0   2  20        6.32        6.60      1.17 o
   1   2  20        0.30       -0.76      0.93 o
   2   2  20        0.03        0.07      1.11 o
   3   2  20       53.00       50.38      3.12 o
   4   2  20       33.78       28.72      2.24 o
   5   2  20       21.42       24.48      2.16 o
  -6   3  20      115.89      114.40      5.66 o
  -5   3  20       70.76       74.43      5.16 o
  -4   3  20      200.27      202.65      8.99 o
  -3   3  20       10.03       13.77      1.87 o
  -2   3  20        4.79        5.44      1.52 o
  -1   3  20      135.34      151.56      5.70 o
   0   3  20        1.67        0.78      0.75 o
   1   3  20        6.31        5.06      1.08 o
   2   3  20      162.21      163.01      5.52 o
   3   3  20       18.12       19.30      2.06 o
   4   3  20      162.74      187.33      6.83 o
  -6   4  20        2.16        5.00      1.33 o
  -5   4  20        2.19        2.33      1.33 o
  -4   4  20      212.53      237.62      8.83 o
  -3   4  20        8.41        4.41      1.28 o
  -2   4  20       48.71       55.53      3.24 o
  -1   4  20       40.21       35.54      2.70 o
   0   4  20       28.67       30.41      2.51 o
   1   4  20        3.53        4.41      1.42 o
   2   4  20       23.06       22.62      2.00 o
   3   4  20       10.48        8.99      1.83 o
  -5   5  20       10.02       11.16      1.67 o
  -4   5  20        2.09        0.83      1.00 o
  -3   5  20       13.71       17.38      1.65 o
  -2   5  20        5.14        8.95      1.32 o
  -1   5  20        0.01        1.67      0.86 o
   0   5  20        5.19        5.66      2.33 o
   1   5  20       18.31       20.48      2.83 o
   2   5  20       50.41       46.05      2.66 o
  -2   6  20       64.34       53.79      3.66 o
  -1   6  20        2.00        0.50      1.50 o
   0   6  20        0.11        1.00      1.33 o
   1   6  20       21.21       28.64      2.83 o
  -6   1  21        5.04        4.33      1.33 o
  -5   1  21        0.39       -0.54      0.75 o
  -4   1  21       95.32      126.25      4.39 o
  -3   1  21       13.20       12.94      1.82 o
  -2   1  21      174.37      163.38      5.58 o
  -1   1  21       31.29       33.33      2.17 o
   0   1  21        0.34        1.32      0.87 o
   1   1  21        0.04        0.56      1.04 o
   2   1  21      160.63      158.00      5.12 o
   3   1  21       32.05       34.74      2.41 o
   4   1  21        2.49        3.55      0.88 o
  -6   2  21       12.92       11.82      1.67 o
  -5   2  21       16.02       12.99      2.16 o
  -4   2  21        0.00        2.50      1.67 o
  -3   2  21       16.09       21.15      2.00 o
  -2   2  21       31.03       34.88      2.58 o
  -1   2  21        8.56       10.99      2.66 o
   0   2  21      405.92      443.02     10.93 o
   1   2  21       54.20       60.33      3.17 o
   2   2  21      107.96      124.81      4.41 o
   3   2  21       70.42       79.58      3.24 o
  -5   3  21      182.68      189.50      6.83 o
  -4   3  21       15.63       16.15      2.50 o
  -3   3  21        0.00        0.17      1.33 o
  -2   3  21       62.25       64.28      4.83 o
  -1   3  21       89.41       79.93      5.33 o
   0   3  21       33.50       30.47      3.33 o
   1   3  21        0.22        1.67      1.00 o
   2   3  21        5.16        5.16      1.50 o
   3   3  21       40.59       43.96      3.16 o
  -5   4  21        0.40        3.66      1.17 o
  -4   4  21        2.17        5.99      1.67 o
  -3   4  21      128.02      165.02      6.49 o
  -2   4  21       69.32       72.44      4.50 o
  -1   4  21       24.26       18.58      1.87 o
   0   4  21       60.68       63.78      4.66 o
  -1   5  21        3.97        6.16      1.50 o
   0   5  21        0.39        0.17      1.33 o
  -4   0  22      222.64      271.59      7.49 o
  -3   0  22       11.51       17.82      2.50 o
  -2   0  22        4.99        5.66      2.00 o
  -1   0  22       18.83       19.82      2.83 o
   0   0  22       37.73       33.80      3.00 o
   1   0  22      421.75      468.75     10.66 o
   2   0  22      377.57      433.45      9.82 o
  -4   1  22       61.36       58.61      3.83 o
  -3   1  22      100.99      135.89      4.83 o
  -2   1  22       17.59       23.71      2.06 o
  -1   1  22       18.27       18.32      2.66 o
   0   1  22       42.87       37.13      2.83 o
   1   1  22      126.63      144.79      4.17 o
   2   1  22      174.20      192.31      5.25 o
  -4   2  22       98.97      120.06      5.16 o
  -3   2  22        0.17        1.50      1.33 o
  -2   2  22      282.41      331.54      9.82 o
  -1   2  22       29.66       37.13      3.50 o
  -4   3  22       24.01       20.65      2.16 o
  -3   3  22       10.25        7.16      2.33 o
  -2   3  22       18.00       19.82      2.50 o
  -1   3  22       85.27      113.23      5.16 o
 
